# Supplementary material for: Three new species of Misionella from northern Brazil (Araneae, Haplogynae, Filistatidae)
Source: Zookeys. 2016 May 16;(589):71–96. doi: 10.3897/zookeys.589.7951 (PMC4926663; doi:10.3897/zookeys.589.7951)
Supplement: XML Treatment for Misionella [file zookeys.589.7951-treatment1.xml]

<!DOCTYPE tp:taxon-treatment
  PUBLIC "-//TaxonX//DTD Taxonomic Treatment Publishing DTD v0 20100105//EN" "tax-treatment-NSO.dtd">
<tp:taxon-treatment xmlns:tp="http://www.plazi.org/taxpub"><tp:treatment-meta><kwd-group><label>Taxon classification</label><kwd><named-content content-type="kingdom">Animalia</named-content></kwd><kwd><named-content content-type="order">Araneae</named-content></kwd><kwd><named-content content-type="family">Filistatidae</named-content></kwd></kwd-group><mixed-citation publication-type="journal"><person-group><name><surname>Brescovit</surname><given-names>Antonio D.</given-names></name><name><surname>Magalhaes</surname><given-names>Ivan L. F.</given-names></name><name><surname>Cizauskas</surname><given-names>Igor</given-names></name></person-group><article-title>Three new species of <italic><tp:taxon-name><tp:taxon-name-part taxon-name-part-type="genus">Misionella</tp:taxon-name-part></tp:taxon-name></italic> from northern Brazil (<tp:taxon-name><tp:taxon-name-part taxon-name-part-type="order">Araneae</tp:taxon-name-part></tp:taxon-name>, <tp:taxon-name><tp:taxon-name-part taxon-name-part-type="infraorder">Haplogynae</tp:taxon-name-part></tp:taxon-name>, <tp:taxon-name><tp:taxon-name-part taxon-name-part-type="family">Filistatidae</tp:taxon-name-part></tp:taxon-name>)</article-title><source>Zookeys</source><day>16</day><month>5</month><year>2016</year><volume>2016</volume><issue>589</issue><fpage>71</fpage><lpage>96</lpage><pub-id pub-id-type="doi">10.3897/zookeys.589.7951</pub-id></mixed-citation></tp:treatment-meta><tp:nomenclature><tp:taxon-name>
              <tp:taxon-name-part taxon-name-part-type="genus">Misionella</tp:taxon-name-part>
            </tp:taxon-name><tp:taxon-authority>Ramírez &amp; Grismado, 1997</tp:taxon-authority><tp:nomenclature-citation-list><tp:nomenclature-citation><tp:taxon-name><tp:taxon-name-part taxon-name-part-type="genus">Misionella</tp:taxon-name-part></tp:taxon-name><comment> Ramírez &amp; Grismado, 1997: 342, type species <tp:taxon-name><tp:taxon-name-part taxon-name-part-type="genus">Misionella</tp:taxon-name-part> <tp:taxon-name-part taxon-name-part-type="species">mendensis</tp:taxon-name-part></tp:taxon-name> (Mello-Leitão, 1920), by monotypy and original designation.</comment></tp:nomenclature-citation></tp:nomenclature-citation-list></tp:nomenclature><tp:treatment-sec sec-type="diagnosis"><title>Diagnosis.</title><p>Males of <italic><tp:taxon-name><tp:taxon-name-part taxon-name-part-type="genus">Misionella</tp:taxon-name-part></tp:taxon-name></italic> have the cymbium fused to the tegulum, as do <italic><tp:taxon-name><tp:taxon-name-part taxon-name-part-type="genus">Pikelinia</tp:taxon-name-part></tp:taxon-name></italic> and <italic><tp:taxon-name><tp:taxon-name-part taxon-name-part-type="genus">Lihuelistata</tp:taxon-name-part></tp:taxon-name></italic>; they can be distinguished from <italic><tp:taxon-name><tp:taxon-name-part taxon-name-part-type="genus">Pikelinia</tp:taxon-name-part></tp:taxon-name></italic> by the lack of an apophysis on the palpal tibia, and from <italic><tp:taxon-name><tp:taxon-name-part taxon-name-part-type="genus">Lihuelistata</tp:taxon-name-part></tp:taxon-name></italic> by the modified second metatarsi (<xref ref-type="bibr" rid="B9">Ramírez and Grismado 1997</xref>). Females of <italic><tp:taxon-name><tp:taxon-name-part taxon-name-part-type="genus">Misionella</tp:taxon-name-part></tp:taxon-name></italic> can be distinguished from <italic><tp:taxon-name><tp:taxon-name-part taxon-name-part-type="genus">Kukulcania</tp:taxon-name-part></tp:taxon-name></italic> Lehtinen by having a three-rowed calamistrum, from <italic><tp:taxon-name><tp:taxon-name-part taxon-name-part-type="genus">Pikelinia</tp:taxon-name-part></tp:taxon-name></italic> by having spermathecae either paired side by side or unilobulate, and from <italic><tp:taxon-name><tp:taxon-name-part taxon-name-part-type="genus">Lihuelistata</tp:taxon-name-part></tp:taxon-name></italic> by lacking pores on the ducts of the spermathecae (<xref ref-type="bibr" rid="B9">Ramírez and Grismado 1997</xref>).</p></tp:treatment-sec><ref-list><ref id="B9"><mixed-citation xmlns:xlink="http://www.w3.org/1999/xlink" xlink:type="simple">
          <person-group><name name-style="western"><surname>Ramírez</surname><given-names>MJ</given-names></name><name name-style="western"><surname>Grismado</surname><given-names>CJ</given-names></name></person-group> (<year>1997</year>) <article-title>A review of the spider family <tp:taxon-name><tp:taxon-name-part taxon-name-part-type="family">Filistatidae</tp:taxon-name-part></tp:taxon-name> in Argentina (<tp:taxon-name><tp:taxon-name-part taxon-name-part-type="class">Arachnida</tp:taxon-name-part></tp:taxon-name>, <tp:taxon-name><tp:taxon-name-part taxon-name-part-type="order">Araneae</tp:taxon-name-part></tp:taxon-name>), with a cladistic reanalysis of filistatid genera.</article-title> <source>Entomologica Scandinavica</source> <volume>28</volume>: <fpage>319</fpage>–<lpage>349</lpage>.</mixed-citation></ref></ref-list></tp:taxon-treatment>
