# Supplementary material for: Three new species of Misionella from northern Brazil (Araneae, Haplogynae, Filistatidae)
Source: Zookeys. 2016 May 16;(589):71–96. doi: 10.3897/zookeys.589.7951 (PMC4926663; doi:10.3897/zookeys.589.7951)
Supplement: XML Treatment for Misionella carajas [file zookeys.589.7951-treatment2.xml]

<!DOCTYPE tp:taxon-treatment
  PUBLIC "-//TaxonX//DTD Taxonomic Treatment Publishing DTD v0 20100105//EN" "tax-treatment-NSO.dtd">
<tp:taxon-treatment xmlns:tp="http://www.plazi.org/taxpub"><tp:treatment-meta><kwd-group><label>Taxon classification</label><kwd><named-content content-type="kingdom">Animalia</named-content></kwd><kwd><named-content content-type="order">Araneae</named-content></kwd><kwd><named-content content-type="family">Filistatidae</named-content></kwd></kwd-group><mixed-citation publication-type="journal"><person-group><name><surname>Brescovit</surname><given-names>Antonio D.</given-names></name><name><surname>Magalhaes</surname><given-names>Ivan L. F.</given-names></name><name><surname>Cizauskas</surname><given-names>Igor</given-names></name></person-group><article-title>Three new species of <italic><tp:taxon-name><tp:taxon-name-part taxon-name-part-type="genus">Misionella</tp:taxon-name-part></tp:taxon-name></italic> from northern Brazil (<tp:taxon-name><tp:taxon-name-part taxon-name-part-type="order">Araneae</tp:taxon-name-part></tp:taxon-name>, <tp:taxon-name><tp:taxon-name-part taxon-name-part-type="infraorder">Haplogynae</tp:taxon-name-part></tp:taxon-name>, <tp:taxon-name><tp:taxon-name-part taxon-name-part-type="family">Filistatidae</tp:taxon-name-part></tp:taxon-name>)</article-title><source>Zookeys</source><day>16</day><month>5</month><year>2016</year><volume>2016</volume><issue>589</issue><fpage>71</fpage><lpage>96</lpage><pub-id pub-id-type="doi">10.3897/zookeys.589.7951</pub-id></mixed-citation></tp:treatment-meta><tp:nomenclature><tp:taxon-name>
              <tp:taxon-name-part taxon-name-part-type="genus">Misionella</tp:taxon-name-part>
              <tp:taxon-name-part taxon-name-part-type="species">carajas</tp:taxon-name-part>
              <object-id xmlns:xlink="http://www.w3.org/1999/xlink" content-type="zoobank" xlink:type="simple">http://zoobank.org/37090EE0-9A6D-4A39-8E2D-5F79135D97B9</object-id>
            </tp:taxon-name><tp:taxon-status xmlns:xlink="http://www.w3.org/1999/xlink" xlink:type="simple">sp. n.</tp:taxon-status><xref ref-type="fig" rid="F1">Figs 1A‒L</xref><xref ref-type="fig" rid="F2">, 2A‒D</xref><xref ref-type="fig" rid="F3">, 3A‒F</xref><xref ref-type="fig" rid="F11">, 11A‒C</xref><xref ref-type="fig" rid="F12">, 12A</xref><xref ref-type="fig" rid="F13">, 13A‒D</xref><xref ref-type="fig" rid="F14">, 14</xref></tp:nomenclature><tp:treatment-sec sec-type="type material"><title>Types.</title><p>Male holotype from Cave N4E_0024 (<named-content xmlns:xlink="http://www.w3.org/1999/xlink" content-type="dwc:verbatimCoordinates" xlink:type="simple"><named-content content-type="geo-json" specific-use="{&#34;type&#34;:&#34;Point&#34;,&#34;coordinates&#34;:[-50.168611,-6.033611]}" xlink:type="simple">06°02'01"S, 50°10'07"W</named-content></named-content>), FLONA Carajás, Parauapebas, Pará, Brazil, 20/IV‒04/V/10, D. B. Pedroso col. (<named-content xmlns:xlink="http://www.w3.org/1999/xlink" content-type="dwc:institutional_code" xlink:type="simple">IBSP</named-content> 161396). Paratypes: female paratype from Cave N5S_0059 (<named-content xmlns:xlink="http://www.w3.org/1999/xlink" content-type="dwc:verbatimCoordinates" xlink:type="simple"><named-content content-type="geo-json" specific-use="{&#34;type&#34;:&#34;Point&#34;,&#34;coordinates&#34;:[-50.1325,-6.108056]}" xlink:type="simple">06°06'29"S, 50°07'57"W</named-content></named-content>), FLONA Carajás, Parauapebas, Pará, Brazil, 25/VIII‒03/IX/2009, I. Cizauskas col. (<named-content xmlns:xlink="http://www.w3.org/1999/xlink" content-type="dwc:institutional_code" xlink:type="simple">IBSP</named-content> 161395); two males and two females from Cave N4E_0070 (<named-content xmlns:xlink="http://www.w3.org/1999/xlink" content-type="dwc:verbatimCoordinates" xlink:type="simple"><named-content content-type="geo-json" specific-use="{&#34;type&#34;:&#34;Point&#34;,&#34;coordinates&#34;:[-50.152778,-6.032222]}" xlink:type="simple">06°01'56"S, 50°09'10"W</named-content></named-content>), 24-30/VII/2009, I. Cizauskas (<named-content xmlns:xlink="http://www.w3.org/1999/xlink" content-type="dwc:institutional_code" xlink:type="simple">MPEG</named-content> 24927); two males and two females from Cave N4E_0079 (<named-content xmlns:xlink="http://www.w3.org/1999/xlink" content-type="dwc:verbatimCoordinates" xlink:type="simple"><named-content content-type="geo-json" specific-use="{&#34;type&#34;:&#34;Point&#34;,&#34;coordinates&#34;:[-50.151389,-6.033056]}" xlink:type="simple">06°01'59"S, 50°09'05"W</named-content></named-content>), 24/VII/2009‒04/III/2010, I. Cizauskas, D.B. Pedroso, J.B. Verdiani &amp; J. Mascarenhas (<named-content xmlns:xlink="http://www.w3.org/1999/xlink" content-type="dwc:institutional_code" xlink:type="simple">MZSP</named-content> 68015)</p></tp:treatment-sec><tp:treatment-sec sec-type="material"><title>Additional material examined.</title><p>BRAZIL. <italic>Pará</italic>: Parauapebas, Flona Carajás, Cave GEM-1797 (<named-content xmlns:xlink="http://www.w3.org/1999/xlink" content-type="dwc:verbatimCoordinates" xlink:type="simple"><named-content content-type="geo-json" specific-use="{&#34;type&#34;:&#34;Point&#34;,&#34;coordinates&#34;:[-50.135278,-6.106944]}" xlink:type="simple">06°06'25"S, 50°08'07"W</named-content></named-content>), 3♂ 3♀, 23/VIII/2010, R. Zampaulo col. (<named-content xmlns:xlink="http://www.w3.org/1999/xlink" content-type="dwc:institutional_code" xlink:type="simple">IBSP</named-content> 165001); Cave N1_0002 (<named-content xmlns:xlink="http://www.w3.org/1999/xlink" content-type="dwc:verbatimCoordinates" xlink:type="simple"><named-content content-type="geo-json" specific-use="{&#34;type&#34;:&#34;Point&#34;,&#34;coordinates&#34;:[-50.27,-6.04]}" xlink:type="simple">06°02'24"S, 50°16'12"W</named-content></named-content>), 2♀, 11/VI–02/VII/2014 (<named-content xmlns:xlink="http://www.w3.org/1999/xlink" content-type="dwc:institutional_code" xlink:type="simple">IBSP</named-content> 181113; 191159); Cave N1_0023 (<named-content xmlns:xlink="http://www.w3.org/1999/xlink" content-type="dwc:verbatimCoordinates" xlink:type="simple"><named-content content-type="geo-json" specific-use="{&#34;type&#34;:&#34;Point&#34;,&#34;coordinates&#34;:[-50.277778,-6.020278]}" xlink:type="simple">06°01'13"S, 50°16'40"W</named-content></named-content>), 2♂, 11/VI–02/VII/2014 (<named-content xmlns:xlink="http://www.w3.org/1999/xlink" content-type="dwc:institutional_code" xlink:type="simple">IBSP</named-content> 181114; 191160); Cave N1_0059 (<named-content xmlns:xlink="http://www.w3.org/1999/xlink" content-type="dwc:verbatimCoordinates" xlink:type="simple"><named-content content-type="geo-json" specific-use="{&#34;type&#34;:&#34;Point&#34;,&#34;coordinates&#34;:[-50.278889,-6.019722]}" xlink:type="simple">06°01'11"S, 50°16'44"W</named-content></named-content>), 2♂ 2♀, 11/VI-02/VII/2014 (<named-content xmlns:xlink="http://www.w3.org/1999/xlink" content-type="dwc:institutional_code" xlink:type="simple">IBSP</named-content> 181115–181116, 191161‒191162); Cave N1_0063 (<named-content xmlns:xlink="http://www.w3.org/1999/xlink" content-type="dwc:verbatimCoordinates" xlink:type="simple"><named-content content-type="geo-json" specific-use="{&#34;type&#34;:&#34;Point&#34;,&#34;coordinates&#34;:[-50.279167,-6.018611]}" xlink:type="simple">06°01'07"S, 50°16'45"W</named-content></named-content>), 4♂ 5♀, 11/VI–02/VII/2014 (<named-content xmlns:xlink="http://www.w3.org/1999/xlink" content-type="dwc:institutional_code" xlink:type="simple">IBSP</named-content> 181117–18119; 191163–191165); Cave N1_0075 (<named-content xmlns:xlink="http://www.w3.org/1999/xlink" content-type="dwc:verbatimCoordinates" xlink:type="simple"><named-content content-type="geo-json" specific-use="{&#34;type&#34;:&#34;Point&#34;,&#34;coordinates&#34;:[-50.280278,-6.020556]}" xlink:type="simple">06°01'14"S, 50°16'49"W</named-content></named-content>), 2♂ 1♀, 11/VI–02/VII/2014 (<named-content xmlns:xlink="http://www.w3.org/1999/xlink" content-type="dwc:institutional_code" xlink:type="simple">IBSP</named-content> 181120; 191166); Cave N1_0077 (<named-content xmlns:xlink="http://www.w3.org/1999/xlink" content-type="dwc:verbatimCoordinates" xlink:type="simple"><named-content content-type="geo-json" specific-use="{&#34;type&#34;:&#34;Point&#34;,&#34;coordinates&#34;:[-50.281111,-6.020556]}" xlink:type="simple">06°01'14"S, 50°16'52"W</named-content></named-content>), 2♀, 11/VI–02/VII/2014 (<named-content xmlns:xlink="http://www.w3.org/1999/xlink" content-type="dwc:institutional_code" xlink:type="simple">IBSP</named-content> 191167–191168); Cave N1_0080 (<named-content xmlns:xlink="http://www.w3.org/1999/xlink" content-type="dwc:verbatimCoordinates" xlink:type="simple"><named-content content-type="geo-json" specific-use="{&#34;type&#34;:&#34;Point&#34;,&#34;coordinates&#34;:[-50.28,-6.019722]}" xlink:type="simple">06°01'11"S, 50°16'48"W</named-content></named-content>), 2♀, 11/VI–-02/VII/2014 (<named-content xmlns:xlink="http://www.w3.org/1999/xlink" content-type="dwc:institutional_code" xlink:type="simple">IBSP</named-content> 191169); Cave N1_0081 (<named-content xmlns:xlink="http://www.w3.org/1999/xlink" content-type="dwc:verbatimCoordinates" xlink:type="simple"><named-content content-type="geo-json" specific-use="{&#34;type&#34;:&#34;Point&#34;,&#34;coordinates&#34;:[-50.279722,-6.020278]}" xlink:type="simple">06°01'13"S, 50°16'47"W</named-content></named-content>), 1♀, 11/VI–02/VII/2014 (<named-content xmlns:xlink="http://www.w3.org/1999/xlink" content-type="dwc:institutional_code" xlink:type="simple">IBSP</named-content> 191170); Cave N1_0083 (<named-content xmlns:xlink="http://www.w3.org/1999/xlink" content-type="dwc:verbatimCoordinates" xlink:type="simple"><named-content content-type="geo-json" specific-use="{&#34;type&#34;:&#34;Point&#34;,&#34;coordinates&#34;:[-50.279722,-6.022222]}" xlink:type="simple">06°01'20"S, 50°16'47"W</named-content></named-content>), 1♂ 1♀, 11/VI–02/VII/2014 (<named-content xmlns:xlink="http://www.w3.org/1999/xlink" content-type="dwc:institutional_code" xlink:type="simple">IBSP</named-content> 191171); Cave N1_0087 (<named-content xmlns:xlink="http://www.w3.org/1999/xlink" content-type="dwc:verbatimCoordinates" xlink:type="simple"><named-content content-type="geo-json" specific-use="{&#34;type&#34;:&#34;Point&#34;,&#34;coordinates&#34;:[-50.283056,-6.019167]}" xlink:type="simple">06°01'09"S, 50°16'59"W</named-content></named-content>), 1♂ 1♀, 11/VI–02/VII/2014 (<named-content xmlns:xlink="http://www.w3.org/1999/xlink" content-type="dwc:institutional_code" xlink:type="simple">IBSP</named-content> 191172); Cave N1_0094 (<named-content xmlns:xlink="http://www.w3.org/1999/xlink" content-type="dwc:verbatimCoordinates" xlink:type="simple"><named-content content-type="geo-json" specific-use="{&#34;type&#34;:&#34;Point&#34;,&#34;coordinates&#34;:[-50.2825,-6.019722]}" xlink:type="simple">06°01'11"S, 50°16'57"W</named-content></named-content>), 2♂ 3♀, 11/VI–02/VII/2014 (<named-content xmlns:xlink="http://www.w3.org/1999/xlink" content-type="dwc:institutional_code" xlink:type="simple">IBSP</named-content> 191173‒191174); Cave N1_0096 (<named-content xmlns:xlink="http://www.w3.org/1999/xlink" content-type="dwc:verbatimCoordinates" xlink:type="simple"><named-content content-type="geo-json" specific-use="{&#34;type&#34;:&#34;Point&#34;,&#34;coordinates&#34;:[-50.283056,-6.019167]}" xlink:type="simple">06°01'09"S 50°16'59"W</named-content></named-content>), 1♀, 11/VI–02/VII/2014 (<named-content xmlns:xlink="http://www.w3.org/1999/xlink" content-type="dwc:institutional_code" xlink:type="simple">IBSP</named-content> 191175); Cave N1_0098 (<named-content xmlns:xlink="http://www.w3.org/1999/xlink" content-type="dwc:verbatimCoordinates" xlink:type="simple"><named-content content-type="geo-json" specific-use="{&#34;type&#34;:&#34;Point&#34;,&#34;coordinates&#34;:[-50.284722,-6.019167]}" xlink:type="simple">06°01'09"S, 50°17'05"W</named-content></named-content>), 2♀ 2 imm, 28/X–03/XI/2007 (<named-content xmlns:xlink="http://www.w3.org/1999/xlink" content-type="dwc:institutional_code" xlink:type="simple">IBSP</named-content> 97883); Cave N1_0123 (<named-content xmlns:xlink="http://www.w3.org/1999/xlink" content-type="dwc:verbatimCoordinates" xlink:type="simple"><named-content content-type="geo-json" specific-use="{&#34;type&#34;:&#34;Point&#34;,&#34;coordinates&#34;:[-50.279167,-6.019167]}" xlink:type="simple">06°01'09"S, 50°16'45"W</named-content></named-content>), 1♀, 11/VI–02/VII/2014 (<named-content xmlns:xlink="http://www.w3.org/1999/xlink" content-type="dwc:institutional_code" xlink:type="simple">IBSP</named-content> 191176); Cave N1_0185 (<named-content xmlns:xlink="http://www.w3.org/1999/xlink" content-type="dwc:verbatimCoordinates" xlink:type="simple"><named-content content-type="geo-json" specific-use="{&#34;type&#34;:&#34;Point&#34;,&#34;coordinates&#34;:[-50.275833,-6.043056]}" xlink:type="simple">06°02'35"S, 50°16'33"W</named-content></named-content>), 1♂ 1♀, 16/VII–06/VIII/2014 (<named-content xmlns:xlink="http://www.w3.org/1999/xlink" content-type="dwc:institutional_code" xlink:type="simple">IBSP</named-content> 191187); Cave N1_0224 (<named-content xmlns:xlink="http://www.w3.org/1999/xlink" content-type="dwc:verbatimCoordinates" xlink:type="simple"><named-content content-type="geo-json" specific-use="{&#34;type&#34;:&#34;Point&#34;,&#34;coordinates&#34;:[-50.271944,-6.021111]}" xlink:type="simple">06°01'16"S 50°16'19"W</named-content></named-content>), 3♂ 3♀, 11/VI–02/VII/2014 (<named-content xmlns:xlink="http://www.w3.org/1999/xlink" content-type="dwc:institutional_code" xlink:type="simple">IBSP</named-content> 191178-191181); Cave N1_0234 (<named-content xmlns:xlink="http://www.w3.org/1999/xlink" content-type="dwc:verbatimCoordinates" xlink:type="simple"><named-content content-type="geo-json" specific-use="{&#34;type&#34;:&#34;Point&#34;,&#34;coordinates&#34;:[-50.273333,-6.020833]}" xlink:type="simple">06°01'15"S, 50°16'24"W</named-content></named-content>), 2♀, 11/VI–02/VII/2014 (<named-content xmlns:xlink="http://www.w3.org/1999/xlink" content-type="dwc:institutional_code" xlink:type="simple">IBSP</named-content> 191182-191183); Cave N1_0236 (<named-content xmlns:xlink="http://www.w3.org/1999/xlink" content-type="dwc:verbatimCoordinates" xlink:type="simple"><named-content content-type="geo-json" specific-use="{&#34;type&#34;:&#34;Point&#34;,&#34;coordinates&#34;:[-50.273611,-6.020833]}" xlink:type="simple">06°01'15"S, 50°16'25"W</named-content></named-content>), 1♂, 11/VI–02/VII/2014 (<named-content xmlns:xlink="http://www.w3.org/1999/xlink" content-type="dwc:institutional_code" xlink:type="simple">IBSP</named-content> 191184); Cave N1_0239 (<named-content xmlns:xlink="http://www.w3.org/1999/xlink" content-type="dwc:verbatimCoordinates" xlink:type="simple"><named-content content-type="geo-json" specific-use="{&#34;type&#34;:&#34;Point&#34;,&#34;coordinates&#34;:[-50.273889,-6.021944]}" xlink:type="simple">06°01'19"S, 50°16'26"W</named-content></named-content>), 2♀, 11/VI–02/VII/2014 (<named-content xmlns:xlink="http://www.w3.org/1999/xlink" content-type="dwc:institutional_code" xlink:type="simple">IBSP</named-content> 191185–191186); Cave N2_0002 (<named-content xmlns:xlink="http://www.w3.org/1999/xlink" content-type="dwc:verbatimCoordinates" xlink:type="simple"><named-content content-type="geo-json" specific-use="{&#34;type&#34;:&#34;Point&#34;,&#34;coordinates&#34;:[-50.242222,-6.053611]}" xlink:type="simple">06°03'13"S 50°14'32"W</named-content></named-content>), 1♂ 3 imm, 26/IX–17/X/2012 (<named-content xmlns:xlink="http://www.w3.org/1999/xlink" content-type="dwc:institutional_code" xlink:type="simple">IBSP</named-content> 191200); Cave N3_0031 (<named-content xmlns:xlink="http://www.w3.org/1999/xlink" content-type="dwc:verbatimCoordinates" xlink:type="simple"><named-content content-type="geo-json" specific-use="{&#34;type&#34;:&#34;Point&#34;,&#34;coordinates&#34;:[-50.219722,-6.043889]}" xlink:type="simple">06°02'38"S, 50°13'11"W</named-content></named-content>), 2♀, 03–17/IV/2013 (<named-content xmlns:xlink="http://www.w3.org/1999/xlink" content-type="dwc:institutional_code" xlink:type="simple">IBSP</named-content> 191201); Cave N3_0053 (<named-content xmlns:xlink="http://www.w3.org/1999/xlink" content-type="dwc:verbatimCoordinates" xlink:type="simple"><named-content content-type="geo-json" specific-use="{&#34;type&#34;:&#34;Point&#34;,&#34;coordinates&#34;:[-50.229167,-6.040833]}" xlink:type="simple">06°02'27"S, 50°13'45"W</named-content></named-content>), 2♀, 02–23/VIII/2013 (<named-content xmlns:xlink="http://www.w3.org/1999/xlink" content-type="dwc:institutional_code" xlink:type="simple">IBSP</named-content> 191202); Cave N3_0054 (<named-content xmlns:xlink="http://www.w3.org/1999/xlink" content-type="dwc:verbatimCoordinates" xlink:type="simple"><named-content content-type="geo-json" specific-use="{&#34;type&#34;:&#34;Point&#34;,&#34;coordinates&#34;:[-50.228611,-6.040833]}" xlink:type="simple">06°02'27"S 50°13'43"W</named-content></named-content>), 1♂, 02–23/VIII/2013 (<named-content xmlns:xlink="http://www.w3.org/1999/xlink" content-type="dwc:institutional_code" xlink:type="simple">IBSP</named-content> 191203); Cave N3_0063 (<named-content xmlns:xlink="http://www.w3.org/1999/xlink" content-type="dwc:verbatimCoordinates" xlink:type="simple"><named-content content-type="geo-json" specific-use="{&#34;type&#34;:&#34;Point&#34;,&#34;coordinates&#34;:[-50.226944,-6.0425]}" xlink:type="simple">06°02'33"S, 50°13'37"W</named-content></named-content>), 1♀, 02–23/VIII/2013 (<named-content xmlns:xlink="http://www.w3.org/1999/xlink" content-type="dwc:institutional_code" xlink:type="simple">IBSP</named-content> 191204); Cave N3_0066 (<named-content xmlns:xlink="http://www.w3.org/1999/xlink" content-type="dwc:verbatimCoordinates" xlink:type="simple"><named-content content-type="geo-json" specific-use="{&#34;type&#34;:&#34;Point&#34;,&#34;coordinates&#34;:[-50.226667,-6.042222]}" xlink:type="simple">06°02'32"S, 50°13'36"W</named-content></named-content>), 2♂, 02–23/VIII/2013 (<named-content xmlns:xlink="http://www.w3.org/1999/xlink" content-type="dwc:institutional_code" xlink:type="simple">IBSP</named-content> 191205); Cave N3_0069 (<named-content xmlns:xlink="http://www.w3.org/1999/xlink" content-type="dwc:verbatimCoordinates" xlink:type="simple"><named-content content-type="geo-json" specific-use="{&#34;type&#34;:&#34;Point&#34;,&#34;coordinates&#34;:[-50.226944,-6.041667]}" xlink:type="simple">06°02'30"S, 50°13'37"W</named-content></named-content>), 2♀, 02–23/VIII/2013 (<named-content xmlns:xlink="http://www.w3.org/1999/xlink" content-type="dwc:institutional_code" xlink:type="simple">IBSP</named-content> 191206), all collected by Equipe Carste; Cave N4E_0004 (<named-content xmlns:xlink="http://www.w3.org/1999/xlink" content-type="dwc:verbatimCoordinates" xlink:type="simple"><named-content content-type="geo-json" specific-use="{&#34;type&#34;:&#34;Point&#34;,&#34;coordinates&#34;:[-50.160833,-6.040556]}" xlink:type="simple">06°02'26"S, 50°09'39"W</named-content></named-content>), 2 imm, 20/X–01/XI/2006 (<named-content xmlns:xlink="http://www.w3.org/1999/xlink" content-type="dwc:institutional_code" xlink:type="simple">IBSP</named-content> 97837); Cave N4E_0009 (<named-content xmlns:xlink="http://www.w3.org/1999/xlink" content-type="dwc:verbatimCoordinates" xlink:type="simple"><named-content content-type="geo-json" specific-use="{&#34;type&#34;:&#34;Point&#34;,&#34;coordinates&#34;:[-50.16,-6.039167]}" xlink:type="simple">06°02'21"S, 50°09'36"W</named-content></named-content>), 1♀ 1 imm, 20/X–01/XI/2006 (<named-content xmlns:xlink="http://www.w3.org/1999/xlink" content-type="dwc:institutional_code" xlink:type="simple">IBSP</named-content> 97855); Cave N4E_0012 (<named-content xmlns:xlink="http://www.w3.org/1999/xlink" content-type="dwc:verbatimCoordinates" xlink:type="simple"><named-content content-type="geo-json" specific-use="{&#34;type&#34;:&#34;Point&#34;,&#34;coordinates&#34;:[-50.160278,-6.037778]}" xlink:type="simple">06°02'16"S, 50°09'37"W</named-content></named-content>), 1♀ 2 imm, 20/X–01/XI/2006 (<named-content xmlns:xlink="http://www.w3.org/1999/xlink" content-type="dwc:institutional_code" xlink:type="simple">IBSP</named-content> 97836), Cave N4E_0013 (<named-content xmlns:xlink="http://www.w3.org/1999/xlink" content-type="dwc:verbatimCoordinates" xlink:type="simple"><named-content content-type="geo-json" specific-use="{&#34;type&#34;:&#34;Point&#34;,&#34;coordinates&#34;:[-50.160556,-6.038333]}" xlink:type="simple">06°02'18"S, 50°09'38"W</named-content></named-content>), 1♀, 20/X–01/XI/2006 (<named-content xmlns:xlink="http://www.w3.org/1999/xlink" content-type="dwc:institutional_code" xlink:type="simple">IBSP</named-content> 97848), all collected by R. Andrade et al.; Cave N4E_0015 (<named-content xmlns:xlink="http://www.w3.org/1999/xlink" content-type="dwc:verbatimCoordinates" xlink:type="simple"><named-content content-type="geo-json" specific-use="{&#34;type&#34;:&#34;Point&#34;,&#34;coordinates&#34;:[-50.159722,-6.036111]}" xlink:type="simple">06°02'10"S, 50°09'35"W</named-content></named-content>), 1♀, 20/X–01/XI/2006 R. Andrade (<named-content xmlns:xlink="http://www.w3.org/1999/xlink" content-type="dwc:institutional_code" xlink:type="simple">IBSP</named-content> 97854); 1♀, 20/IV–04/V/10, J. Mascarenhas (<named-content xmlns:xlink="http://www.w3.org/1999/xlink" content-type="dwc:institutional_code" xlink:type="simple">IBSP</named-content> 191142); Cave N4E_0020 (<named-content xmlns:xlink="http://www.w3.org/1999/xlink" content-type="dwc:verbatimCoordinates" xlink:type="simple"><named-content content-type="geo-json" specific-use="{&#34;type&#34;:&#34;Point&#34;,&#34;coordinates&#34;:[-50.159722,-6.033889]}" xlink:type="simple">06°02'02"S, 50°09'35"W</named-content></named-content>), 2♂ 1♀ 4 imm, 20/X–01/XI/2006, R. Andrade &amp; I. Cizauskas (<named-content xmlns:xlink="http://www.w3.org/1999/xlink" content-type="dwc:institutional_code" xlink:type="simple">IBSP</named-content> 97841, SEM; <named-content xmlns:xlink="http://www.w3.org/1999/xlink" content-type="dwc:institutional_code" xlink:type="simple">IBSP</named-content> 191157); Cave N4E_0022 (<named-content xmlns:xlink="http://www.w3.org/1999/xlink" content-type="dwc:verbatimCoordinates" xlink:type="simple"><named-content content-type="geo-json" specific-use="{&#34;type&#34;:&#34;Point&#34;,&#34;coordinates&#34;:[-50.167778,-6.033889]}" xlink:type="simple">06°02'02"S, 50°10'04"W</named-content></named-content>), 2♀, 20/X–01/XI/2006, R. Andrade et al. (<named-content xmlns:xlink="http://www.w3.org/1999/xlink" content-type="dwc:institutional_code" xlink:type="simple">IBSP</named-content> 97852); Cave N4E_0024 (<named-content xmlns:xlink="http://www.w3.org/1999/xlink" content-type="dwc:verbatimCoordinates" xlink:type="simple"><named-content content-type="geo-json" specific-use="{&#34;type&#34;:&#34;Point&#34;,&#34;coordinates&#34;:[-50.168611,-6.033611]}" xlink:type="simple">06°02'01"S, 50°10'07"W</named-content></named-content>), 10♀ 5 imm, 20/IV–04/V/10, D. B. Pedroso, R. Andrade &amp; I. Cizauskas col. (<named-content xmlns:xlink="http://www.w3.org/1999/xlink" content-type="dwc:institutional_code" xlink:type="simple">IBSP</named-content> 97831, SEM; <named-content xmlns:xlink="http://www.w3.org/1999/xlink" content-type="dwc:institutional_code" xlink:type="simple">IBSP</named-content> 161036, <named-content xmlns:xlink="http://www.w3.org/1999/xlink" content-type="dwc:institutional_code" xlink:type="simple">IBSP</named-content> 191143); Cave N4E_0026 (<named-content xmlns:xlink="http://www.w3.org/1999/xlink" content-type="dwc:verbatimCoordinates" xlink:type="simple"><named-content content-type="geo-json" specific-use="{&#34;type&#34;:&#34;Point&#34;,&#34;coordinates&#34;:[-50.1675,-6.037222]}" xlink:type="simple">06°02'14"S, 50°10'03"W</named-content></named-content>), 2♂ 4♀ 1 imm, 18/VIII‒03/IX/2009, I. Cizauskas &amp; J. Mascarenhas col. (<named-content xmlns:xlink="http://www.w3.org/1999/xlink" content-type="dwc:institutional_code" xlink:type="simple">IBSP</named-content> 191127–191128; <named-content xmlns:xlink="http://www.w3.org/1999/xlink" content-type="dwc:institutional_code" xlink:type="simple">IBSP</named-content> 191151, <named-content xmlns:xlink="http://www.w3.org/1999/xlink" content-type="dwc:institutional_code" xlink:type="simple">MPEG</named-content> 24925); Cave N4E_0031 (<named-content xmlns:xlink="http://www.w3.org/1999/xlink" content-type="dwc:verbatimCoordinates" xlink:type="simple"><named-content content-type="geo-json" specific-use="{&#34;type&#34;:&#34;Point&#34;,&#34;coordinates&#34;:[-50.160833,-6.04]}" xlink:type="simple">06°02'24"S, 50°09'39"W</named-content></named-content>), 1♀, 08–12/II/2007, R. Andrade et al. (<named-content xmlns:xlink="http://www.w3.org/1999/xlink" content-type="dwc:institutional_code" xlink:type="simple">IBSP</named-content> 97748); Cave N4E_0035 (<named-content xmlns:xlink="http://www.w3.org/1999/xlink" content-type="dwc:verbatimCoordinates" xlink:type="simple"><named-content content-type="geo-json" specific-use="{&#34;type&#34;:&#34;Point&#34;,&#34;coordinates&#34;:[-50.160556,-6.038611]}" xlink:type="simple">06°02'19"S, 50°09'38"W</named-content></named-content>), 1♂, 18/VIII–03/IX/2009, J. B. Verdiani (<named-content xmlns:xlink="http://www.w3.org/1999/xlink" content-type="dwc:institutional_code" xlink:type="simple">IBSP</named-content> 191152); Cave N4E_0036 (<named-content xmlns:xlink="http://www.w3.org/1999/xlink" content-type="dwc:verbatimCoordinates" xlink:type="simple"><named-content content-type="geo-json" specific-use="{&#34;type&#34;:&#34;Point&#34;,&#34;coordinates&#34;:[-50.16,-6.035556]}" xlink:type="simple">06°02'08"S, 50°09'36"W</named-content></named-content>), 1 imm., 08–12/II/2007, R. Andrade et al. (<named-content xmlns:xlink="http://www.w3.org/1999/xlink" content-type="dwc:institutional_code" xlink:type="simple">IBSP</named-content> 97740); Cave <!--PageBreak-->N4E_0037 (<named-content xmlns:xlink="http://www.w3.org/1999/xlink" content-type="dwc:verbatimCoordinates" xlink:type="simple"><named-content content-type="geo-json" specific-use="{&#34;type&#34;:&#34;Point&#34;,&#34;coordinates&#34;:[-50.160278,-6.035278]}" xlink:type="simple">06°02'07"S, 50°09'37"W</named-content></named-content>), 2♀, 08–12/II/2007, R. Andrade et al. (<named-content xmlns:xlink="http://www.w3.org/1999/xlink" content-type="dwc:institutional_code" xlink:type="simple">IBSP</named-content> 97754); Cave N4E_0038 (<named-content xmlns:xlink="http://www.w3.org/1999/xlink" content-type="dwc:verbatimCoordinates" xlink:type="simple"><named-content content-type="geo-json" specific-use="{&#34;type&#34;:&#34;Point&#34;,&#34;coordinates&#34;:[-50.160278,-6.034722]}" xlink:type="simple">06°02'05"S, 50°09'37"W</named-content></named-content>), 4♂ 10♀ 10 imm., 08‒12/II/2007, R. Andrade, D. Bebiano &amp; J. B. Verdiani (<named-content xmlns:xlink="http://www.w3.org/1999/xlink" content-type="dwc:institutional_code" xlink:type="simple">IBSP</named-content> 97762; <named-content xmlns:xlink="http://www.w3.org/1999/xlink" content-type="dwc:institutional_code" xlink:type="simple">IBSP</named-content> 191130–191131); Cave N4E_0045 (<named-content xmlns:xlink="http://www.w3.org/1999/xlink" content-type="dwc:verbatimCoordinates" xlink:type="simple"><named-content content-type="geo-json" specific-use="{&#34;type&#34;:&#34;Point&#34;,&#34;coordinates&#34;:[-50.161111,-6.040278]}" xlink:type="simple">06°02'25"S, 50°09'40"W</named-content></named-content>), 2♂ 1♀, 1 imm., 19/II–04/III/2010, I. Cizauskas (<named-content xmlns:xlink="http://www.w3.org/1999/xlink" content-type="dwc:institutional_code" xlink:type="simple">MPEG</named-content> 24926; <named-content xmlns:xlink="http://www.w3.org/1999/xlink" content-type="dwc:institutional_code" xlink:type="simple">IBSP</named-content> 191154–191155); Cave N4E_0049 (<named-content xmlns:xlink="http://www.w3.org/1999/xlink" content-type="dwc:verbatimCoordinates" xlink:type="simple"><named-content content-type="geo-json" specific-use="{&#34;type&#34;:&#34;Point&#34;,&#34;coordinates&#34;:[-50.16,-6.037222]}" xlink:type="simple">06°02'14"S, 50°09'36"W</named-content></named-content>), 1♂, 3 imm., 18/VIII–03/IX/2009, D. Bebiano (<named-content xmlns:xlink="http://www.w3.org/1999/xlink" content-type="dwc:institutional_code" xlink:type="simple">IBSP</named-content> 191153); Cave N4E_0050 (<named-content xmlns:xlink="http://www.w3.org/1999/xlink" content-type="dwc:verbatimCoordinates" xlink:type="simple"><named-content content-type="geo-json" specific-use="{&#34;type&#34;:&#34;Point&#34;,&#34;coordinates&#34;:[-50.16,-6.035833]}" xlink:type="simple">06°02'09"S, 50°09'36"W</named-content></named-content>), 1♂, 1♀ 1 imm., 18/VIII‒03/IX/2009, D. B. Pedroso (<named-content xmlns:xlink="http://www.w3.org/1999/xlink" content-type="dwc:institutional_code" xlink:type="simple">IBSP</named-content> 191132); Cave N4E_0052 (<named-content xmlns:xlink="http://www.w3.org/1999/xlink" content-type="dwc:verbatimCoordinates" xlink:type="simple"><named-content content-type="geo-json" specific-use="{&#34;type&#34;:&#34;Point&#34;,&#34;coordinates&#34;:[-50.160278,-6.033889]}" xlink:type="simple">06°02'02"S, 50°09'37"W</named-content></named-content>), 2♂ 1♀, 24–30/VII/2009, R. Andrade (<named-content xmlns:xlink="http://www.w3.org/1999/xlink" content-type="dwc:institutional_code" xlink:type="simple">IBSP</named-content> 191133); Cave N4E_0053 (<named-content xmlns:xlink="http://www.w3.org/1999/xlink" content-type="dwc:verbatimCoordinates" xlink:type="simple"><named-content content-type="geo-json" specific-use="{&#34;type&#34;:&#34;Point&#34;,&#34;coordinates&#34;:[-50.167222,-6.034167]}" xlink:type="simple">06°02'03"S, 50°10'02"W</named-content></named-content>), 1♂, 1 imm., 24–30/VII/2009, D. Bebiano (<named-content xmlns:xlink="http://www.w3.org/1999/xlink" content-type="dwc:institutional_code" xlink:type="simple">IBSP</named-content> 191156); Cave N4E_0056 (<named-content xmlns:xlink="http://www.w3.org/1999/xlink" content-type="dwc:verbatimCoordinates" xlink:type="simple"><named-content content-type="geo-json" specific-use="{&#34;type&#34;:&#34;Point&#34;,&#34;coordinates&#34;:[-50.161389,-6.032778]}" xlink:type="simple">06°01'58"S, 50°09'41"W</named-content></named-content>), 1♀ 3 imm., 19/II–04/III/2010, C.A.R. Souza (<named-content xmlns:xlink="http://www.w3.org/1999/xlink" content-type="dwc:institutional_code" xlink:type="simple">IBSP</named-content> 191135); Cave N4E_0063 (<named-content xmlns:xlink="http://www.w3.org/1999/xlink" content-type="dwc:verbatimCoordinates" xlink:type="simple"><named-content content-type="geo-json" specific-use="{&#34;type&#34;:&#34;Point&#34;,&#34;coordinates&#34;:[-50.154167,-6.033611]}" xlink:type="simple">06°02'01"S, 50°09'15"W</named-content></named-content>), 1♀, 24–30/VII/09, J. Mascarenhas (<named-content xmlns:xlink="http://www.w3.org/1999/xlink" content-type="dwc:institutional_code" xlink:type="simple">MZSP</named-content> 68013); Cave N4E_0066 (<named-content xmlns:xlink="http://www.w3.org/1999/xlink" content-type="dwc:verbatimCoordinates" xlink:type="simple"><named-content content-type="geo-json" specific-use="{&#34;type&#34;:&#34;Point&#34;,&#34;coordinates&#34;:[-50.150833,-6.031111]}" xlink:type="simple">06°01'52"S, 50°09'03"W</named-content></named-content>), 3♂ 2♀, 17 imm., 24-30/VII/09–19/II-04/III/2010, I. Cizauskas, D.B. Pedroso &amp; J.B. Verdiani (<named-content xmlns:xlink="http://www.w3.org/1999/xlink" content-type="dwc:institutional_code" xlink:type="simple">IBSP</named-content> 191116; <named-content xmlns:xlink="http://www.w3.org/1999/xlink" content-type="dwc:institutional_code" xlink:type="simple">IBSP</named-content> 191136; <named-content xmlns:xlink="http://www.w3.org/1999/xlink" content-type="dwc:institutional_code" xlink:type="simple">IBSP</named-content> 191147–191149); Cave N4E_0079 (<named-content xmlns:xlink="http://www.w3.org/1999/xlink" content-type="dwc:verbatimCoordinates" xlink:type="simple"><named-content content-type="geo-json" specific-use="{&#34;type&#34;:&#34;Point&#34;,&#34;coordinates&#34;:[-50.151389,-6.033056]}" xlink:type="simple">06°01'59"S, 50°09'05"W</named-content></named-content>), 14♂ 20♀ 19 imm., 24/VII/2009–04/III/2010, I. Cizauskas, D.B. Pedroso, J.B. Verdiani &amp; J. Mascarenhas (<named-content xmlns:xlink="http://www.w3.org/1999/xlink" content-type="dwc:institutional_code" xlink:type="simple">IBSP</named-content> 166199–166200, <!--PageBreak--><named-content xmlns:xlink="http://www.w3.org/1999/xlink" content-type="dwc:institutional_code" xlink:type="simple">IBSP</named-content> 191119, <named-content xmlns:xlink="http://www.w3.org/1999/xlink" content-type="dwc:institutional_code" xlink:type="simple">IBSP</named-content> 191121–191123, <named-content xmlns:xlink="http://www.w3.org/1999/xlink" content-type="dwc:institutional_code" xlink:type="simple">IBSP</named-content> 191137–191140, <named-content xmlns:xlink="http://www.w3.org/1999/xlink" content-type="dwc:institutional_code" xlink:type="simple">MZSP</named-content> 68014); Cave N4E_0092 (<named-content xmlns:xlink="http://www.w3.org/1999/xlink" content-type="dwc:verbatimCoordinates" xlink:type="simple"><named-content content-type="geo-json" specific-use="{&#34;type&#34;:&#34;Point&#34;,&#34;coordinates&#34;:[-50.158611,-6.039444]}" xlink:type="simple">06°02'22"S, 50°09'31"W</named-content></named-content>), 5♂ 3♀ 2 imm., 24‒30/VII/2009, D. B. Pedroso R. Andrade C. A. R. Souza &amp; J. B. Verdiani (<named-content xmlns:xlink="http://www.w3.org/1999/xlink" content-type="dwc:institutional_code" xlink:type="simple">IBSP</named-content> 191125–191126; <named-content xmlns:xlink="http://www.w3.org/1999/xlink" content-type="dwc:institutional_code" xlink:type="simple">IBSP</named-content> 191141; <named-content xmlns:xlink="http://www.w3.org/1999/xlink" content-type="dwc:institutional_code" xlink:type="simple">IBSP</named-content> 191150); Cave N4WS_0006 (<named-content xmlns:xlink="http://www.w3.org/1999/xlink" content-type="dwc:verbatimCoordinates" xlink:type="simple"><named-content content-type="geo-json" specific-use="{&#34;type&#34;:&#34;Point&#34;,&#34;coordinates&#34;:[-50.193333,-6.076667]}" xlink:type="simple">06°04'36"S, 50°11'36"W</named-content></named-content>), 1♀, 18/XI–01/XII/2010, L. Tunes (<named-content xmlns:xlink="http://www.w3.org/1999/xlink" content-type="dwc:institutional_code" xlink:type="simple">IBSP</named-content> 164958); Cave N4WS_0015 (<named-content xmlns:xlink="http://www.w3.org/1999/xlink" content-type="dwc:verbatimCoordinates" xlink:type="simple"><named-content content-type="geo-json" specific-use="{&#34;type&#34;:&#34;Point&#34;,&#34;coordinates&#34;:[-50.189444,-6.066389]}" xlink:type="simple">06°03'59"S, 50°11'22"W</named-content></named-content>), 1♀, 20/X–01/XI/2006, R. Andrade et al. (<named-content xmlns:xlink="http://www.w3.org/1999/xlink" content-type="dwc:institutional_code" xlink:type="simple">IBSP</named-content> 97741); Cave N4WS_0019 (<named-content xmlns:xlink="http://www.w3.org/1999/xlink" content-type="dwc:verbatimCoordinates" xlink:type="simple"><named-content content-type="geo-json" specific-use="{&#34;type&#34;:&#34;Point&#34;,&#34;coordinates&#34;:[-50.193611,-6.076389]}" xlink:type="simple">06°04'35"S, 50°11'37"W</named-content></named-content>), 1♀, 18/XI–01/XII/2010, L. Tunes col. (<named-content xmlns:xlink="http://www.w3.org/1999/xlink" content-type="dwc:institutional_code" xlink:type="simple">IBSP</named-content> 164960), Cave N4WS_0021 (<named-content xmlns:xlink="http://www.w3.org/1999/xlink" content-type="dwc:verbatimCoordinates" xlink:type="simple"><named-content content-type="geo-json" specific-use="{&#34;type&#34;:&#34;Point&#34;,&#34;coordinates&#34;:[-50.19,-6.066389]}" xlink:type="simple">06°03'59"S, 50°11'24"W</named-content></named-content>), 1♀, 18/XI–01/XII/2010, D. Bebiano (<named-content xmlns:xlink="http://www.w3.org/1999/xlink" content-type="dwc:institutional_code" xlink:type="simple">IBSP</named-content> 164985); Cave N4WS_0024 (<named-content xmlns:xlink="http://www.w3.org/1999/xlink" content-type="dwc:verbatimCoordinates" xlink:type="simple"><named-content content-type="geo-json" specific-use="{&#34;type&#34;:&#34;Point&#34;,&#34;coordinates&#34;:[-50.191389,-6.063056]}" xlink:type="simple">06°03'47"S, 50°11'29"W</named-content></named-content>), 2♀, 18/XI–01/XII/2010, J. B. Verdiani (<named-content xmlns:xlink="http://www.w3.org/1999/xlink" content-type="dwc:institutional_code" xlink:type="simple">IBSP</named-content> 164959); Cave N4WS_0029 (<named-content xmlns:xlink="http://www.w3.org/1999/xlink" content-type="dwc:verbatimCoordinates" xlink:type="simple"><named-content content-type="geo-json" specific-use="{&#34;type&#34;:&#34;Point&#34;,&#34;coordinates&#34;:[-50.191111,-6.063333]}" xlink:type="simple">06°03'48"S, 50°11'28"W</named-content></named-content>), 1 imm., 18/XI–01/XII/2010, L. Tunes (<named-content xmlns:xlink="http://www.w3.org/1999/xlink" content-type="dwc:institutional_code" xlink:type="simple">IBSP</named-content> 164988); Cave N4WS_0033 (<named-content xmlns:xlink="http://www.w3.org/1999/xlink" content-type="dwc:verbatimCoordinates" xlink:type="simple"><named-content content-type="geo-json" specific-use="{&#34;type&#34;:&#34;Point&#34;,&#34;coordinates&#34;:[-50.189722,-6.066111]}" xlink:type="simple">06°03'58"S, 50°11'23"W</named-content></named-content>), 2♀, 18/XI–01/XII/2010, C.A.R. Souza (<named-content xmlns:xlink="http://www.w3.org/1999/xlink" content-type="dwc:institutional_code" xlink:type="simple">IBSP</named-content> 164984); Cave N4WS_0050/51 (<named-content xmlns:xlink="http://www.w3.org/1999/xlink" content-type="dwc:verbatimCoordinates" xlink:type="simple"><named-content content-type="geo-json" specific-use="{&#34;type&#34;:&#34;Point&#34;,&#34;coordinates&#34;:[-50.192778,-6.078611]}" xlink:type="simple">06°04'43"S, 50°11'34"W</named-content></named-content>), 5♀ 1 imm., XI-XII/2010–09/VI/2011, D. Bebiano, C.A.R. Souza &amp; I. Cizauskas col. (<named-content xmlns:xlink="http://www.w3.org/1999/xlink" content-type="dwc:institutional_code" xlink:type="simple">IBSP</named-content> 164957, <named-content xmlns:xlink="http://www.w3.org/1999/xlink" content-type="dwc:institutional_code" xlink:type="simple">IBSP</named-content> 164990, <named-content xmlns:xlink="http://www.w3.org/1999/xlink" content-type="dwc:institutional_code" xlink:type="simple">IBSP</named-content> 164992); Cave N4WS_0054 (<named-content xmlns:xlink="http://www.w3.org/1999/xlink" content-type="dwc:verbatimCoordinates" xlink:type="simple"><named-content content-type="geo-json" specific-use="{&#34;type&#34;:&#34;Point&#34;,&#34;coordinates&#34;:[-50.194444,-6.086944]}" xlink:type="simple">06°05'13"S, 50°11'40"W</named-content></named-content>), 1♀, 18/XI–01/XII/2010, B. F. Takano (<named-content xmlns:xlink="http://www.w3.org/1999/xlink" content-type="dwc:institutional_code" xlink:type="simple">IBSP</named-content> 164989), Cave N4WS_0057 (<named-content xmlns:xlink="http://www.w3.org/1999/xlink" content-type="dwc:verbatimCoordinates" xlink:type="simple"><named-content content-type="geo-json" specific-use="{&#34;type&#34;:&#34;Point&#34;,&#34;coordinates&#34;:[-50.191111,-6.075833]}" xlink:type="simple">06°04'33"S, 50°11'28"W</named-content></named-content>), 2♀ 1 imm., 10–19/V/2011, C.A.R. Souza (<named-content xmlns:xlink="http://www.w3.org/1999/xlink" content-type="dwc:institutional_code" xlink:type="simple">IBSP</named-content> 164956); Cave N4WS_0066 (<named-content xmlns:xlink="http://www.w3.org/1999/xlink" content-type="dwc:verbatimCoordinates" xlink:type="simple"><named-content content-type="geo-json" specific-use="{&#34;type&#34;:&#34;Point&#34;,&#34;coordinates&#34;:[-50.191667,-6.066667]}" xlink:type="simple">06°04’S 50°11'30"W</named-content></named-content>), 3♂ 1♀ 1 imm., 18/XI‒01/XII/2010–10-19/V/2011, C.A.R. Souza &amp; I. Cizauskas (<named-content xmlns:xlink="http://www.w3.org/1999/xlink" content-type="dwc:institutional_code" xlink:type="simple">IBSP</named-content> 164954–164955); Cave N4WS_0073 (<named-content xmlns:xlink="http://www.w3.org/1999/xlink" content-type="dwc:verbatimCoordinates" xlink:type="simple"><named-content content-type="geo-json" specific-use="{&#34;type&#34;:&#34;Point&#34;,&#34;coordinates&#34;:[-50.193611,-6.073611]}" xlink:type="simple">06°04'25"S, 50°11'37"W</named-content></named-content>), 1♀, 18/XI-01/XII/2010, D. Bebiano (<named-content xmlns:xlink="http://www.w3.org/1999/xlink" content-type="dwc:institutional_code" xlink:type="simple">IBSP</named-content> 164987); Cave N4WS_0074 (<named-content xmlns:xlink="http://www.w3.org/1999/xlink" content-type="dwc:verbatimCoordinates" xlink:type="simple"><named-content content-type="geo-json" specific-use="{&#34;type&#34;:&#34;Point&#34;,&#34;coordinates&#34;:[-50.189444,-6.071944]}" xlink:type="simple">06°04'19"S, 50°11'22"W</named-content></named-content>), 3♀, 18/XI–01/XII/2010, D. Bebiano (<named-content xmlns:xlink="http://www.w3.org/1999/xlink" content-type="dwc:institutional_code" xlink:type="simple">IBSP</named-content> 164962); Cave N4WS_0077 (<named-content xmlns:xlink="http://www.w3.org/1999/xlink" content-type="dwc:verbatimCoordinates" xlink:type="simple"><named-content content-type="geo-json" specific-use="{&#34;type&#34;:&#34;Point&#34;,&#34;coordinates&#34;:[-50.188333,-6.074444]}" xlink:type="simple">06°04'28"S, 50°11'18"W</named-content></named-content>), 1♀, 10–19/V/2011, C.A.R. Souza col. (BSP 164963); Cave N4WS_0078 (<named-content xmlns:xlink="http://www.w3.org/1999/xlink" content-type="dwc:verbatimCoordinates" xlink:type="simple"><named-content content-type="geo-json" specific-use="{&#34;type&#34;:&#34;Point&#34;,&#34;coordinates&#34;:[-50.189444,-6.072222]}" xlink:type="simple">06°04'20"S, 50°11'22"W</named-content></named-content>), 4♀, 18/XI–01/XII/2010-10-19/V/2011, L. Tunes, D. Bebiano &amp; F. P. Franco (<named-content xmlns:xlink="http://www.w3.org/1999/xlink" content-type="dwc:institutional_code" xlink:type="simple">IBSP</named-content> 164961; <named-content xmlns:xlink="http://www.w3.org/1999/xlink" content-type="dwc:institutional_code" xlink:type="simple">IBSP</named-content> 164986; <named-content xmlns:xlink="http://www.w3.org/1999/xlink" content-type="dwc:institutional_code" xlink:type="simple">IBSP</named-content> 164991); Cave N5S_0005 (<named-content xmlns:xlink="http://www.w3.org/1999/xlink" content-type="dwc:verbatimCoordinates" xlink:type="simple"><named-content content-type="geo-json" specific-use="{&#34;type&#34;:&#34;Point&#34;,&#34;coordinates&#34;:[-50.133611,-6.105833]}" xlink:type="simple">06°06'21"S, 50°08'01"W</named-content></named-content>), 5♀, 4 imm., 14–23/X/2009, I. Cizauskas &amp; J. B. Verdiani (<named-content xmlns:xlink="http://www.w3.org/1999/xlink" content-type="dwc:institutional_code" xlink:type="simple">IBSP</named-content> 161038–161039; <named-content xmlns:xlink="http://www.w3.org/1999/xlink" content-type="dwc:institutional_code" xlink:type="simple">IBSP</named-content> 161050); Cave N5S_0008 (<named-content xmlns:xlink="http://www.w3.org/1999/xlink" content-type="dwc:verbatimCoordinates" xlink:type="simple"><named-content content-type="geo-json" specific-use="{&#34;type&#34;:&#34;Point&#34;,&#34;coordinates&#34;:[-50.1325,-6.105833]}" xlink:type="simple">06°06'21"S, 50°07'57"W</named-content></named-content>), 3♀ 5 imm., 14‒23/X/2009, J. B. Verdiani &amp; D. B. Pedroso (<named-content xmlns:xlink="http://www.w3.org/1999/xlink" content-type="dwc:institutional_code" xlink:type="simple">IBSP</named-content> 161042, <named-content xmlns:xlink="http://www.w3.org/1999/xlink" content-type="dwc:institutional_code" xlink:type="simple">IBSP</named-content> 161046); Cave N5S_0013 (<named-content xmlns:xlink="http://www.w3.org/1999/xlink" content-type="dwc:verbatimCoordinates" xlink:type="simple"><named-content content-type="geo-json" specific-use="{&#34;type&#34;:&#34;Point&#34;,&#34;coordinates&#34;:[-50.133889,-6.105278]}" xlink:type="simple">06°06'19"S, 50°08'02"W</named-content></named-content>), 2♀ 3 imm., 14‒23/X/2009, D. B. Pedroso (<named-content xmlns:xlink="http://www.w3.org/1999/xlink" content-type="dwc:institutional_code" xlink:type="simple">IBSP</named-content> 191145); Cave N5S_0015 (<named-content xmlns:xlink="http://www.w3.org/1999/xlink" content-type="dwc:verbatimCoordinates" xlink:type="simple"><named-content content-type="geo-json" specific-use="{&#34;type&#34;:&#34;Point&#34;,&#34;coordinates&#34;:[-50.133333,-6.105556]}" xlink:type="simple">06°06'20"S, 50°08’W</named-content></named-content>), 13♀ 15 imm., 14-23/X/2009, R. Andrade, I. Cizauskas &amp; J.B. Verdiani (<named-content xmlns:xlink="http://www.w3.org/1999/xlink" content-type="dwc:institutional_code" xlink:type="simple">IBSP</named-content> 161033, <named-content xmlns:xlink="http://www.w3.org/1999/xlink" content-type="dwc:institutional_code" xlink:type="simple">IBSP</named-content> 161035, <named-content xmlns:xlink="http://www.w3.org/1999/xlink" content-type="dwc:institutional_code" xlink:type="simple">IBSP</named-content> 161044, <named-content xmlns:xlink="http://www.w3.org/1999/xlink" content-type="dwc:institutional_code" xlink:type="simple">IBSP</named-content> 161048, <named-content xmlns:xlink="http://www.w3.org/1999/xlink" content-type="dwc:institutional_code" xlink:type="simple">IBSP</named-content> 191146); Cave N5S_0017 (<named-content xmlns:xlink="http://www.w3.org/1999/xlink" content-type="dwc:verbatimCoordinates" xlink:type="simple"><named-content content-type="geo-json" specific-use="{&#34;type&#34;:&#34;Point&#34;,&#34;coordinates&#34;:[-50.119722,-6.0875]}" xlink:type="simple">06°05'15"S, 50°07'11"W</named-content></named-content>), 2♀ 1 imm., 25/VIII‒03/IX/2009, I. Cizauskas &amp; D.B. Pedroso (<named-content xmlns:xlink="http://www.w3.org/1999/xlink" content-type="dwc:institutional_code" xlink:type="simple">IBSP</named-content> 161045, <named-content xmlns:xlink="http://www.w3.org/1999/xlink" content-type="dwc:institutional_code" xlink:type="simple">IBSP</named-content> 161047); Cave N5S_0022 (<named-content xmlns:xlink="http://www.w3.org/1999/xlink" content-type="dwc:verbatimCoordinates" xlink:type="simple"><named-content content-type="geo-json" specific-use="{&#34;type&#34;:&#34;Point&#34;,&#34;coordinates&#34;:[-50.125833,-6.087778]}" xlink:type="simple">06°05'16"S, 50°07'33"W</named-content></named-content>), 1♀ 2 imm., 25/VIII–03/IX/2009, J. Mascarenhas (<named-content xmlns:xlink="http://www.w3.org/1999/xlink" content-type="dwc:institutional_code" xlink:type="simple">IBSP</named-content> 161034); Cave N5S_0026 (<named-content xmlns:xlink="http://www.w3.org/1999/xlink" content-type="dwc:verbatimCoordinates" xlink:type="simple"><named-content content-type="geo-json" specific-use="{&#34;type&#34;:&#34;Point&#34;,&#34;coordinates&#34;:[-50.127222,-6.0875]}" xlink:type="simple">06°05'15"S, 50°07'38"W</named-content></named-content>), 1♀, 10–19/V/2011, I. Cizauskas (<named-content xmlns:xlink="http://www.w3.org/1999/xlink" content-type="dwc:institutional_code" xlink:type="simple">IBSP</named-content> 165000); Cave N5S_0058 (<named-content xmlns:xlink="http://www.w3.org/1999/xlink" content-type="dwc:verbatimCoordinates" xlink:type="simple"><named-content content-type="geo-json" specific-use="{&#34;type&#34;:&#34;Point&#34;,&#34;coordinates&#34;:[-50.1325,-6.108056]}" xlink:type="simple">06°06'29"S, 50°07'57"W</named-content></named-content>), 1♀, 14/III–04/IV/2010, J. B. Verdiani (<named-content xmlns:xlink="http://www.w3.org/1999/xlink" content-type="dwc:institutional_code" xlink:type="simple">IBSP</named-content> 161041); Cave N5S_0059 (<named-content xmlns:xlink="http://www.w3.org/1999/xlink" content-type="dwc:verbatimCoordinates" xlink:type="simple"><named-content content-type="geo-json" specific-use="{&#34;type&#34;:&#34;Point&#34;,&#34;coordinates&#34;:[-50.1325,-6.108056]}" xlink:type="simple">06°06'29"S, 50°07'57"W</named-content></named-content>), 1♂ 1♀ 1 imm., 25/VIII-03/IX/2009, D. Bebiano (<named-content xmlns:xlink="http://www.w3.org/1999/xlink" content-type="dwc:institutional_code" xlink:type="simple">IBSP</named-content> 161037); Cave N5S_0059 (<named-content xmlns:xlink="http://www.w3.org/1999/xlink" content-type="dwc:verbatimCoordinates" xlink:type="simple"><named-content content-type="geo-json" specific-use="{&#34;type&#34;:&#34;Point&#34;,&#34;coordinates&#34;:[-50.1325,-6.108056]}" xlink:type="simple">06°06'29"S, 50°07'57"W</named-content></named-content>), 1♂ 1♀, 25/VIII‒03/IX/2009, I. Cizauskas &amp; J.B. Verdiani (<named-content xmlns:xlink="http://www.w3.org/1999/xlink" content-type="dwc:institutional_code" xlink:type="simple">IBSP</named-content> 161040, <named-content xmlns:xlink="http://www.w3.org/1999/xlink" content-type="dwc:institutional_code" xlink:type="simple">IBSP</named-content> 191158); Cave N5S_0063/64/65 (<named-content xmlns:xlink="http://www.w3.org/1999/xlink" content-type="dwc:verbatimCoordinates" xlink:type="simple"><named-content content-type="geo-json" specific-use="{&#34;type&#34;:&#34;Point&#34;,&#34;coordinates&#34;:[-50.135278,-6.103333]}" xlink:type="simple">06°06'12"S, 50°08'07"W</named-content></named-content>), 2♀ 1 imm., 15‒21/IX/2009, I. Cizauskas (<named-content xmlns:xlink="http://www.w3.org/1999/xlink" content-type="dwc:institutional_code" xlink:type="simple">IBSP</named-content> 191144); Cave N5S_0067 (<named-content xmlns:xlink="http://www.w3.org/1999/xlink" content-type="dwc:verbatimCoordinates" xlink:type="simple"><named-content content-type="geo-json" specific-use="{&#34;type&#34;:&#34;Point&#34;,&#34;coordinates&#34;:[-50.135278,-6.102778]}" xlink:type="simple">06°06'10"S, 50°08'07"W</named-content></named-content>), 1♀ 2 imm., <!--PageBreak-->14/III‒04/IV/2010, J. B. Verdiani (<named-content xmlns:xlink="http://www.w3.org/1999/xlink" content-type="dwc:institutional_code" xlink:type="simple">IBSP</named-content> 161043); Cave N6_0005 (<named-content xmlns:xlink="http://www.w3.org/1999/xlink" content-type="dwc:verbatimCoordinates" xlink:type="simple"><named-content content-type="geo-json" specific-use="{&#34;type&#34;:&#34;Point&#34;,&#34;coordinates&#34;:[-50.174444,-6.122778]}" xlink:type="simple">06°07'22"S, 50°10'28"W</named-content></named-content>), 2♂, 16/VII-06/VIII/2014, Equipe Carste (<named-content xmlns:xlink="http://www.w3.org/1999/xlink" content-type="dwc:institutional_code" xlink:type="simple">IBSP</named-content> 191188); Cave N8_0007 (<named-content xmlns:xlink="http://www.w3.org/1999/xlink" content-type="dwc:verbatimCoordinates" xlink:type="simple"><named-content content-type="geo-json" specific-use="{&#34;type&#34;:&#34;Point&#34;,&#34;coordinates&#34;:[-50.159444,-6.168056]}" xlink:type="simple">06°10'05"S, 50°09'34"W</named-content></named-content>), 1♂ 2♀, 16/VII‒06/VIII/2014, Equipe Carste (<named-content xmlns:xlink="http://www.w3.org/1999/xlink" content-type="dwc:institutional_code" xlink:type="simple">IBSP</named-content> 191189‒191191); Cave N8_0019 (<named-content xmlns:xlink="http://www.w3.org/1999/xlink" content-type="dwc:verbatimCoordinates" xlink:type="simple"><named-content content-type="geo-json" specific-use="{&#34;type&#34;:&#34;Point&#34;,&#34;coordinates&#34;:[-50.156944,-6.169444]}" xlink:type="simple">06°10'10"S, 50°09'25"W</named-content></named-content>), 1♂ 1♀, 16/<!--PageBreak-->VII‒06/VIII/2014, Equipe Carste (<named-content xmlns:xlink="http://www.w3.org/1999/xlink" content-type="dwc:institutional_code" xlink:type="simple">IBSP</named-content> 191192-191193); Canaã dos Carajás, Flona Carajás, Cave CAV_0039 (<named-content xmlns:xlink="http://www.w3.org/1999/xlink" content-type="dwc:verbatimCoordinates" xlink:type="simple"><named-content content-type="geo-json" specific-use="{&#34;type&#34;:&#34;Point&#34;,&#34;coordinates&#34;:[-50.373056,-6.414722]}" xlink:type="simple">06°24'53"S, 50°22'23"W</named-content></named-content>), 1♀ 3 imm., 22‒31/V/2010-22‒28/IX/2010, D. B. Pedroso, C.A.R. Souza &amp; J. Mascarenhas (<named-content xmlns:xlink="http://www.w3.org/1999/xlink" content-type="dwc:institutional_code" xlink:type="simple">IBSP</named-content> 164964‒164965, <named-content xmlns:xlink="http://www.w3.org/1999/xlink" content-type="dwc:institutional_code" xlink:type="simple">IBSP</named-content> 191114); Cave GEM-1342 (<named-content xmlns:xlink="http://www.w3.org/1999/xlink" content-type="dwc:verbatimCoordinates" xlink:type="simple"><named-content content-type="geo-json" specific-use="{&#34;type&#34;:&#34;Point&#34;,&#34;coordinates&#34;:[-49.951389,-6.267222]}" xlink:type="simple">06°16'02"S, 49°57'05"W</named-content></named-content>), 1♀, 05‒15/III/2012 (<named-content xmlns:xlink="http://www.w3.org/1999/xlink" content-type="dwc:institutional_code" xlink:type="simple">IBSP</named-content> 191208); Cave GEM-1475 (<named-content xmlns:xlink="http://www.w3.org/1999/xlink" content-type="dwc:verbatimCoordinates" xlink:type="simple"><named-content content-type="geo-json" specific-use="{&#34;type&#34;:&#34;Point&#34;,&#34;coordinates&#34;:[-49.918056,-6.277222]}" xlink:type="simple">06°16'38"S, 49°55'05"W</named-content></named-content>), 1♀ 1 imm., 17/I‒02/II/2012 (<named-content xmlns:xlink="http://www.w3.org/1999/xlink" content-type="dwc:institutional_code" xlink:type="simple">IBSP</named-content> 191207); Cave GEM-1483 (<named-content xmlns:xlink="http://www.w3.org/1999/xlink" content-type="dwc:verbatimCoordinates" xlink:type="simple"><named-content content-type="geo-json" specific-use="{&#34;type&#34;:&#34;Point&#34;,&#34;coordinates&#34;:[-49.918056,-6.276389]}" xlink:type="simple">06°16'35"S, 49°55'05"W</named-content></named-content>), 1♀, 29/VIII‒27/IX/2012 (<named-content xmlns:xlink="http://www.w3.org/1999/xlink" content-type="dwc:institutional_code" xlink:type="simple">IBSP</named-content> 191210); Cave GEM-1508 (<named-content xmlns:xlink="http://www.w3.org/1999/xlink" content-type="dwc:verbatimCoordinates" xlink:type="simple"><named-content content-type="geo-json" specific-use="{&#34;type&#34;:&#34;Point&#34;,&#34;coordinates&#34;:[-49.956389,-6.315278]}" xlink:type="simple">06°18'55"S, 49°57'23"W</named-content></named-content>),1♀, 29/VIII‒27/IX/2012 (<named-content xmlns:xlink="http://www.w3.org/1999/xlink" content-type="dwc:institutional_code" xlink:type="simple">IBSP</named-content> 191209); Cave GEM-1517 (<named-content xmlns:xlink="http://www.w3.org/1999/xlink" content-type="dwc:verbatimCoordinates" xlink:type="simple"><named-content content-type="geo-json" specific-use="{&#34;type&#34;:&#34;Point&#34;,&#34;coordinates&#34;:[-49.977222,-6.263889]}" xlink:type="simple">06°15'50"S, 49°58'38"W</named-content></named-content>), 1♀, 10‒31/I/2013, (<named-content xmlns:xlink="http://www.w3.org/1999/xlink" content-type="dwc:institutional_code" xlink:type="simple">IBSP</named-content> 191211), all collected by C.A.R. Souza &amp; J. Mascarenhas et al.; Cave NV_0004 (<named-content xmlns:xlink="http://www.w3.org/1999/xlink" content-type="dwc:verbatimCoordinates" xlink:type="simple"><named-content content-type="geo-json" specific-use="{&#34;type&#34;:&#34;Point&#34;,&#34;coordinates&#34;:[-49.902222,-6.478333]}" xlink:type="simple">06°28'42"S, 49°54'08"W</named-content></named-content>), 1♀ 1 imm., 22–28/II/2005, R. Andrade &amp; I. Amoni (<named-content xmlns:xlink="http://www.w3.org/1999/xlink" content-type="dwc:institutional_code" xlink:type="simple">IBSP</named-content> 55364); Cave S11_0002 (<named-content xmlns:xlink="http://www.w3.org/1999/xlink" content-type="dwc:verbatimCoordinates" xlink:type="simple"><named-content content-type="geo-json" specific-use="{&#34;type&#34;:&#34;Point&#34;,&#34;coordinates&#34;:[-50.280556,-6.439167]}" xlink:type="simple">06°26'21"S, 50°16'50"W</named-content></named-content>), 1♂ 3♀ 4 imm., 24/II–19/VIII/2010, I. Cizauskas &amp; V. Felice (<named-content xmlns:xlink="http://www.w3.org/1999/xlink" content-type="dwc:institutional_code" xlink:type="simple">IBSP</named-content> 164993, <named-content xmlns:xlink="http://www.w3.org/1999/xlink" content-type="dwc:institutional_code" xlink:type="simple">IBSP</named-content> 164995, <named-content xmlns:xlink="http://www.w3.org/1999/xlink" content-type="dwc:institutional_code" xlink:type="simple">IBSP</named-content> 164997-164998); Cave S11A_0003 (<named-content xmlns:xlink="http://www.w3.org/1999/xlink" content-type="dwc:verbatimCoordinates" xlink:type="simple"><named-content content-type="geo-json" specific-use="{&#34;type&#34;:&#34;Point&#34;,&#34;coordinates&#34;:[-50.450556,-6.35]}" xlink:type="simple">06°21’S 50°27'02"W</named-content></named-content>), 1 imm., 23/VIII–02/IX/2007, R. Andrade (<named-content xmlns:xlink="http://www.w3.org/1999/xlink" content-type="dwc:institutional_code" xlink:type="simple">IBSP</named-content> 97825); Cave S11_0016 (<named-content xmlns:xlink="http://www.w3.org/1999/xlink" content-type="dwc:verbatimCoordinates" xlink:type="simple"><named-content content-type="geo-json" specific-use="{&#34;type&#34;:&#34;Point&#34;,&#34;coordinates&#34;:[-50.250833,-6.419444]}" xlink:type="simple">06°25'10"S, 50°15'03"W</named-content></named-content>), 3♂ 1♀ 2 imm., 24/II‒04/III/2010–19/VIII/2010, I. Cizauskas &amp; D. Bebiano (<named-content xmlns:xlink="http://www.w3.org/1999/xlink" content-type="dwc:institutional_code" xlink:type="simple">IBSP</named-content> 164994, <named-content xmlns:xlink="http://www.w3.org/1999/xlink" content-type="dwc:institutional_code" xlink:type="simple">IBSP</named-content> 164996, <named-content xmlns:xlink="http://www.w3.org/1999/xlink" content-type="dwc:institutional_code" xlink:type="simple">IBSP</named-content> 164999); Cave S11A_0020 (<named-content xmlns:xlink="http://www.w3.org/1999/xlink" content-type="dwc:verbatimCoordinates" xlink:type="simple"><named-content content-type="geo-json" specific-use="{&#34;type&#34;:&#34;Point&#34;,&#34;coordinates&#34;:[-50.439722,-6.317778]}" xlink:type="simple">06°19'04"S, 50°26'23"W</named-content></named-content>), 2♂ 1♀ 3 imm., 23/VIII-02/IX/2007, R. Andrade et al. (<named-content xmlns:xlink="http://www.w3.org/1999/xlink" content-type="dwc:institutional_code" xlink:type="simple">IBSP</named-content> 97818); Cave S11B_0014 (<named-content xmlns:xlink="http://www.w3.org/1999/xlink" content-type="dwc:verbatimCoordinates" xlink:type="simple"><named-content content-type="geo-json" specific-use="{&#34;type&#34;:&#34;Point&#34;,&#34;coordinates&#34;:[-50.402778,-6.349722]}" xlink:type="simple">06°20'59"S, 50°24'10"W</named-content></named-content>), 1♀ 5 imm., 23/VIII–02/IX/2007, R. Andrade et al. (<named-content xmlns:xlink="http://www.w3.org/1999/xlink" content-type="dwc:institutional_code" xlink:type="simple">IBSP</named-content> 97701); Cave S11B_0016 (<named-content xmlns:xlink="http://www.w3.org/1999/xlink" content-type="dwc:verbatimCoordinates" xlink:type="simple"><named-content content-type="geo-json" specific-use="{&#34;type&#34;:&#34;Point&#34;,&#34;coordinates&#34;:[-50.406667,-6.348056]}" xlink:type="simple">06°20'53"S, 50°24'24"W</named-content></named-content>), 1 imm., 23/VIII–02/IX/2007, R. Andrade et al. (<named-content xmlns:xlink="http://www.w3.org/1999/xlink" content-type="dwc:institutional_code" xlink:type="simple">IBSP</named-content> 97968); Cave S11C_0020 (<named-content xmlns:xlink="http://www.w3.org/1999/xlink" content-type="dwc:verbatimCoordinates" xlink:type="simple"><named-content content-type="geo-json" specific-use="{&#34;type&#34;:&#34;Point&#34;,&#34;coordinates&#34;:[-50.380556,-6.400833]}" xlink:type="simple">06°24'03"S, 50°22'50"W</named-content></named-content>), 1♂ 2♀ 1 imm., 23/VIII‒02/IX/2007, R. Andrade et al. (<named-content xmlns:xlink="http://www.w3.org/1999/xlink" content-type="dwc:institutional_code" xlink:type="simple">IBSP</named-content> 97687, <named-content xmlns:xlink="http://www.w3.org/1999/xlink" content-type="dwc:institutional_code" xlink:type="simple">IBSP</named-content> 97863); Cave S11D_0003 (<named-content xmlns:xlink="http://www.w3.org/1999/xlink" content-type="dwc:verbatimCoordinates" xlink:type="simple"><named-content content-type="geo-json" specific-use="{&#34;type&#34;:&#34;Point&#34;,&#34;coordinates&#34;:[-50.35,-6.400556]}" xlink:type="simple">06°24'02"S, 50°21’W</named-content></named-content>), 1♀, 01–14/VII/2010, I. Cizauskas (<named-content xmlns:xlink="http://www.w3.org/1999/xlink" content-type="dwc:institutional_code" xlink:type="simple">IBSP</named-content> 164973); Cave S11D_0012 (<named-content xmlns:xlink="http://www.w3.org/1999/xlink" content-type="dwc:verbatimCoordinates" xlink:type="simple"><named-content content-type="geo-json" specific-use="{&#34;type&#34;:&#34;Point&#34;,&#34;coordinates&#34;:[-50.359444,-6.396111]}" xlink:type="simple">06°23'46"S, 50°21'34"W</named-content></named-content>), 1♀, 23/VIII‒02/IX/2007, R. Andrade et al. (<named-content xmlns:xlink="http://www.w3.org/1999/xlink" content-type="dwc:institutional_code" xlink:type="simple">IBSP</named-content> 97801); Cave S11D_0049 (<named-content xmlns:xlink="http://www.w3.org/1999/xlink" content-type="dwc:verbatimCoordinates" xlink:type="simple"><named-content content-type="geo-json" specific-use="{&#34;type&#34;:&#34;Point&#34;,&#34;coordinates&#34;:[-50.320556,-6.406944]}" xlink:type="simple">06°24'25"S, 50°19'14"W</named-content></named-content>), 1♀, 13–30/I/2010, D. Bebiano (<named-content xmlns:xlink="http://www.w3.org/1999/xlink" content-type="dwc:institutional_code" xlink:type="simple">IBSP</named-content> 164971); Cave S11D_0054 (<named-content xmlns:xlink="http://www.w3.org/1999/xlink" content-type="dwc:verbatimCoordinates" xlink:type="simple"><named-content content-type="geo-json" specific-use="{&#34;type&#34;:&#34;Point&#34;,&#34;coordinates&#34;:[-50.320278,-6.406111]}" xlink:type="simple">06°24'22"S, 50°19'13"W</named-content></named-content>), 2 imm., 13‒30/I/2010, R. Andrade (<named-content xmlns:xlink="http://www.w3.org/1999/xlink" content-type="dwc:institutional_code" xlink:type="simple">IBSP</named-content> 164969); Cave S11D_0055 (<named-content xmlns:xlink="http://www.w3.org/1999/xlink" content-type="dwc:verbatimCoordinates" xlink:type="simple"><named-content content-type="geo-json" specific-use="{&#34;type&#34;:&#34;Point&#34;,&#34;coordinates&#34;:[-50.32,-6.406389]}" xlink:type="simple">06°24'23"S, 50°19'12"W</named-content></named-content>), 2♂ 4♀, 01–14/VII/2010, I. Cizauskas (<named-content xmlns:xlink="http://www.w3.org/1999/xlink" content-type="dwc:institutional_code" xlink:type="simple">IBSP</named-content> 164968, <named-content xmlns:xlink="http://www.w3.org/1999/xlink" content-type="dwc:institutional_code" xlink:type="simple">IBSP</named-content> 191113); Cave S11D_0061 (<named-content xmlns:xlink="http://www.w3.org/1999/xlink" content-type="dwc:verbatimCoordinates" xlink:type="simple"><named-content content-type="geo-json" specific-use="{&#34;type&#34;:&#34;Point&#34;,&#34;coordinates&#34;:[-50.313056,-6.3925]}" xlink:type="simple">06°23'33"S, 50°18'47"W</named-content></named-content>), 1♂ 1♀ 1 imm., 13/I/2010–14/VII/2010, I. Cizauskas &amp; J. Mascarenhas (<named-content xmlns:xlink="http://www.w3.org/1999/xlink" content-type="dwc:institutional_code" xlink:type="simple">IBSP</named-content> 164967, <named-content xmlns:xlink="http://www.w3.org/1999/xlink" content-type="dwc:institutional_code" xlink:type="simple">IBSP</named-content> 164975, <named-content xmlns:xlink="http://www.w3.org/1999/xlink" content-type="dwc:institutional_code" xlink:type="simple">IBSP</named-content> 164977); Cave S11D_0064 (<named-content xmlns:xlink="http://www.w3.org/1999/xlink" content-type="dwc:verbatimCoordinates" xlink:type="simple"><named-content content-type="geo-json" specific-use="{&#34;type&#34;:&#34;Point&#34;,&#34;coordinates&#34;:[-50.313333,-6.391944]}" xlink:type="simple">06°23'31"S, 50°18'48"W</named-content></named-content>), 1♀, 23/VIII‒02/IX/2007, R. Andrade et al. (<named-content xmlns:xlink="http://www.w3.org/1999/xlink" content-type="dwc:institutional_code" xlink:type="simple">IBSP</named-content> 97803); Cave S11D_0067 (<named-content xmlns:xlink="http://www.w3.org/1999/xlink" content-type="dwc:verbatimCoordinates" xlink:type="simple"><named-content content-type="geo-json" specific-use="{&#34;type&#34;:&#34;Point&#34;,&#34;coordinates&#34;:[-50.314722,-6.392778]}" xlink:type="simple">06°23'34"S, 50°18'53"W</named-content></named-content>), 1 imm., 13‒30/I/2010, J. B. Verdiani (<named-content xmlns:xlink="http://www.w3.org/1999/xlink" content-type="dwc:institutional_code" xlink:type="simple">IBSP</named-content> 164981); Cave S11D_0072 (<named-content xmlns:xlink="http://www.w3.org/1999/xlink" content-type="dwc:verbatimCoordinates" xlink:type="simple"><named-content content-type="geo-json" specific-use="{&#34;type&#34;:&#34;Point&#34;,&#34;coordinates&#34;:[-50.319167,-6.3925]}" xlink:type="simple">06°23'33"S, 50°19'09"W</named-content></named-content>), 1 imm., 13‒30/I/2010, I. Cizauskas (<named-content xmlns:xlink="http://www.w3.org/1999/xlink" content-type="dwc:institutional_code" xlink:type="simple">IBSP</named-content> 164974); Cave S11D_0076 (<named-content xmlns:xlink="http://www.w3.org/1999/xlink" content-type="dwc:verbatimCoordinates" xlink:type="simple"><named-content content-type="geo-json" specific-use="{&#34;type&#34;:&#34;Point&#34;,&#34;coordinates&#34;:[-50.316667,-6.3925]}" xlink:type="simple">06°23'33"S, 50°19’W</named-content></named-content>), 1♀ 1 imm., 13-30/I/2010, R. Andrade (<named-content xmlns:xlink="http://www.w3.org/1999/xlink" content-type="dwc:institutional_code" xlink:type="simple">IBSP</named-content> 164982); Cave S11D_0079 (<named-content xmlns:xlink="http://www.w3.org/1999/xlink" content-type="dwc:verbatimCoordinates" xlink:type="simple"><named-content content-type="geo-json" specific-use="{&#34;type&#34;:&#34;Point&#34;,&#34;coordinates&#34;:[-50.315556,-6.3925]}" xlink:type="simple">06°23'33"S, 50°18'56"W</named-content></named-content>), 1♂, 01-14/VII/2010, V. Felice (<named-content xmlns:xlink="http://www.w3.org/1999/xlink" content-type="dwc:institutional_code" xlink:type="simple">IBSP</named-content> 164970); Cave S11D_0083 (<named-content xmlns:xlink="http://www.w3.org/1999/xlink" content-type="dwc:verbatimCoordinates" xlink:type="simple"><named-content content-type="geo-json" specific-use="{&#34;type&#34;:&#34;Point&#34;,&#34;coordinates&#34;:[-50.323611,-6.396667]}" xlink:type="simple">06°23'48"S, 50°19'25"W</named-content></named-content>), 1♀, 13‒30/I/2010, I. Cizauskas (<named-content xmlns:xlink="http://www.w3.org/1999/xlink" content-type="dwc:institutional_code" xlink:type="simple">IBSP</named-content> 164979); Cave S11D_0083 (<named-content xmlns:xlink="http://www.w3.org/1999/xlink" content-type="dwc:verbatimCoordinates" xlink:type="simple"><named-content content-type="geo-json" specific-use="{&#34;type&#34;:&#34;Point&#34;,&#34;coordinates&#34;:[-50.323611,-6.396667]}" xlink:type="simple">06°23'48"S, 50°19'25"W</named-content></named-content>), 3♂ 5♀, 23/VIII/2007–14/VII/2010, R. Andrade &amp; I. Cizauskas et al. (<named-content xmlns:xlink="http://www.w3.org/1999/xlink" content-type="dwc:institutional_code" xlink:type="simple">IBSP</named-content> 97793, <named-content xmlns:xlink="http://www.w3.org/1999/xlink" content-type="dwc:institutional_code" xlink:type="simple">IBSP</named-content> 164976, <named-content xmlns:xlink="http://www.w3.org/1999/xlink" content-type="dwc:institutional_code" xlink:type="simple">IBSP</named-content> 164978); Cave S11D_0085 (<named-content xmlns:xlink="http://www.w3.org/1999/xlink" content-type="dwc:verbatimCoordinates" xlink:type="simple"><named-content content-type="geo-json" specific-use="{&#34;type&#34;:&#34;Point&#34;,&#34;coordinates&#34;:[-50.323333,-6.396389]}" xlink:type="simple">06°23'47"S, 50°19'24"W</named-content></named-content>), 1 imm., 13‒30/I/2010, J. Mascarenhas (<named-content xmlns:xlink="http://www.w3.org/1999/xlink" content-type="dwc:institutional_code" xlink:type="simple">IBSP</named-content> 164980); Cave S11D_0093 (<named-content xmlns:xlink="http://www.w3.org/1999/xlink" content-type="dwc:verbatimCoordinates" xlink:type="simple"><named-content content-type="geo-json" specific-use="{&#34;type&#34;:&#34;Point&#34;,&#34;coordinates&#34;:[-50.321667,-6.394722]}" xlink:type="simple">06°23'41"S, 50°19'18"W</named-content></named-content>), 1♀ 3 imm., 01-14/VII/2010, V. Felice &amp; J. Mascarenhas (<named-content xmlns:xlink="http://www.w3.org/1999/xlink" content-type="dwc:institutional_code" xlink:type="simple">IBSP</named-content> 164966, <named-content xmlns:xlink="http://www.w3.org/1999/xlink" content-type="dwc:institutional_code" xlink:type="simple">IBSP</named-content> 164972); Cave S11D_0098 (06°23'46"S, <!--PageBreak-->50°20'27"W), 1 imm., 03‒19/VIII/2010, D.B. Pedroso (<named-content xmlns:xlink="http://www.w3.org/1999/xlink" content-type="dwc:institutional_code" xlink:type="simple">IBSP</named-content> 164983); Cave S11D_0107 (<named-content xmlns:xlink="http://www.w3.org/1999/xlink" content-type="dwc:verbatimCoordinates" xlink:type="simple"><named-content content-type="geo-json" specific-use="{&#34;type&#34;:&#34;Point&#34;,&#34;coordinates&#34;:[-50.3125,-6.393056]}" xlink:type="simple">06°23'35"S, 50°18'45"W</named-content></named-content>), 1♀, 30/VIII‒02/IX/2011, D. Bebiano (<named-content xmlns:xlink="http://www.w3.org/1999/xlink" content-type="dwc:institutional_code" xlink:type="simple">IBSP</named-content> 191115); Cave SB-140 (<named-content xmlns:xlink="http://www.w3.org/1999/xlink" content-type="dwc:verbatimCoordinates" xlink:type="simple"><named-content content-type="geo-json" specific-use="{&#34;type&#34;:&#34;Point&#34;,&#34;coordinates&#34;:[-49.809444,-6.351389]}" xlink:type="simple">06°21'05"S, 49°48'34"W</named-content></named-content>), 1♀, 10‒31/I/2013 (<named-content xmlns:xlink="http://www.w3.org/1999/xlink" content-type="dwc:institutional_code" xlink:type="simple">IBSP</named-content> 191213); Cave SB-149 (<named-content xmlns:xlink="http://www.w3.org/1999/xlink" content-type="dwc:verbatimCoordinates" xlink:type="simple"><named-content content-type="geo-json" specific-use="{&#34;type&#34;:&#34;Point&#34;,&#34;coordinates&#34;:[-49.841667,-6.351111]}" xlink:type="simple">06°21'04"S, 49°50'30"W</named-content></named-content>), 1♀ 3 imm., 10‒1/I/2013 (<named-content xmlns:xlink="http://www.w3.org/1999/xlink" content-type="dwc:institutional_code" xlink:type="simple">IBSP</named-content> 191214); Cave SB-150 (<named-content xmlns:xlink="http://www.w3.org/1999/xlink" content-type="dwc:verbatimCoordinates" xlink:type="simple"><named-content content-type="geo-json" specific-use="{&#34;type&#34;:&#34;Point&#34;,&#34;coordinates&#34;:[-49.841667,-6.351111]}" xlink:type="simple">06°21'04"S, 49°50'30"W</named-content></named-content>), 2♀ 2 imm.,10‒31/I/2013 (<named-content xmlns:xlink="http://www.w3.org/1999/xlink" content-type="dwc:institutional_code" xlink:type="simple">IBSP</named-content> 191212); Cave SB-210 (<named-content xmlns:xlink="http://www.w3.org/1999/xlink" content-type="dwc:verbatimCoordinates" xlink:type="simple"><named-content content-type="geo-json" specific-use="{&#34;type&#34;:&#34;Point&#34;,&#34;coordinates&#34;:[-49.96,-6.339444]}" xlink:type="simple">06°20'22"S, 49°57'36"W</named-content></named-content>), 1♀, 10–20/IX/2013, (<named-content xmlns:xlink="http://www.w3.org/1999/xlink" content-type="dwc:institutional_code" xlink:type="simple">IBSP</named-content> 19215), all collected by C.A.R. Souza &amp; J. Mascarenhas et al.; Cave N5SM2_0001 (<named-content xmlns:xlink="http://www.w3.org/1999/xlink" content-type="dwc:verbatimCoordinates" xlink:type="simple"><named-content content-type="geo-json" specific-use="{&#34;type&#34;:&#34;Point&#34;,&#34;coordinates&#34;:[-50.134167,-6.1425]}" xlink:type="simple">06°08'33"S, 50°08'03"W</named-content></named-content>), 3♀ 14 imm. (<abbrev xmlns:xlink="http://www.w3.org/1999/xlink" content-type="institution" xlink:title="Zoology Collection, Seção de Invertebrados Subterrâneos da Universidade Federal de Lavras, Lavras R.L. Ferreira" xlink:type="simple">ISLA</abbrev>); Cave N5SM2_0005 (<named-content xmlns:xlink="http://www.w3.org/1999/xlink" content-type="dwc:verbatimCoordinates" xlink:type="simple"><named-content content-type="geo-json" specific-use="{&#34;type&#34;:&#34;Point&#34;,&#34;coordinates&#34;:[-50.136111,-6.141111]}" xlink:type="simple">06°08'28"S, 50°08'10"W</named-content></named-content>), 3 imm. (<abbrev xmlns:xlink="http://www.w3.org/1999/xlink" content-type="institution" xlink:title="Zoology Collection, Seção de Invertebrados Subterrâneos da Universidade Federal de Lavras, Lavras R.L. Ferreira" xlink:type="simple">ISLA</abbrev>); Cave N5SM2_0013 (<named-content xmlns:xlink="http://www.w3.org/1999/xlink" content-type="dwc:verbatimCoordinates" xlink:type="simple"><named-content content-type="geo-json" specific-use="{&#34;type&#34;:&#34;Point&#34;,&#34;coordinates&#34;:[-50.136667,-6.138333]}" xlink:type="simple">06°08'18"S, 50°08'12"W</named-content></named-content>), 1 imm. (<abbrev xmlns:xlink="http://www.w3.org/1999/xlink" content-type="institution" xlink:title="Zoology Collection, Seção de Invertebrados Subterrâneos da Universidade Federal de Lavras, Lavras R.L. Ferreira" xlink:type="simple">ISLA</abbrev>); Cave N5SM2_0014 (<named-content xmlns:xlink="http://www.w3.org/1999/xlink" content-type="dwc:verbatimCoordinates" xlink:type="simple"><named-content content-type="geo-json" specific-use="{&#34;type&#34;:&#34;Point&#34;,&#34;coordinates&#34;:[-50.133889,-6.138889]}" xlink:type="simple">06°08'20"S, 50°08'02"W</named-content></named-content>), 2 imm. (<abbrev xmlns:xlink="http://www.w3.org/1999/xlink" content-type="institution" xlink:title="Zoology Collection, Seção de Invertebrados Subterrâneos da Universidade Federal de Lavras, Lavras R.L. Ferreira" xlink:type="simple">ISLA</abbrev>); Cave N5SM2_0020 (<named-content xmlns:xlink="http://www.w3.org/1999/xlink" content-type="dwc:verbatimCoordinates" xlink:type="simple"><named-content content-type="geo-json" specific-use="{&#34;type&#34;:&#34;Point&#34;,&#34;coordinates&#34;:[-50.131389,-6.133333]}" xlink:type="simple">06°08’S 50°07'53"W</named-content></named-content>), 1 imm. (<abbrev xmlns:xlink="http://www.w3.org/1999/xlink" content-type="institution" xlink:title="Zoology Collection, Seção de Invertebrados Subterrâneos da Universidade Federal de Lavras, Lavras R.L. Ferreira" xlink:type="simple">ISLA</abbrev>); Cave N5SM2_0021 (<named-content xmlns:xlink="http://www.w3.org/1999/xlink" content-type="dwc:verbatimCoordinates" xlink:type="simple"><named-content content-type="geo-json" specific-use="{&#34;type&#34;:&#34;Point&#34;,&#34;coordinates&#34;:[-50.131389,-6.133333]}" xlink:type="simple">06°08’S 50°07'53"W</named-content></named-content>), 2♀ 9 imm. (<abbrev xmlns:xlink="http://www.w3.org/1999/xlink" content-type="institution" xlink:title="Zoology Collection, Seção de Invertebrados Subterrâneos da Universidade Federal de Lavras, Lavras R.L. Ferreira" xlink:type="simple">ISLA</abbrev>); Cave N5SM2_0022 (<named-content xmlns:xlink="http://www.w3.org/1999/xlink" content-type="dwc:verbatimCoordinates" xlink:type="simple"><named-content content-type="geo-json" specific-use="{&#34;type&#34;:&#34;Point&#34;,&#34;coordinates&#34;:[-50.135833,-6.135833]}" xlink:type="simple">06°08'09"S, 50°08'09"W</named-content></named-content>), 6 imm. (<abbrev xmlns:xlink="http://www.w3.org/1999/xlink" content-type="institution" xlink:title="Zoology Collection, Seção de Invertebrados Subterrâneos da Universidade Federal de Lavras, Lavras R.L. Ferreira" xlink:type="simple">ISLA</abbrev>); Cave N5SM2_0023 (<named-content xmlns:xlink="http://www.w3.org/1999/xlink" content-type="dwc:verbatimCoordinates" xlink:type="simple"><named-content content-type="geo-json" specific-use="{&#34;type&#34;:&#34;Point&#34;,&#34;coordinates&#34;:[-50.135278,-6.135556]}" xlink:type="simple">06°08'08"S, 50°08'07"W</named-content></named-content>), 2♀ 3 imm. (<abbrev xmlns:xlink="http://www.w3.org/1999/xlink" content-type="institution" xlink:title="Zoology Collection, Seção de Invertebrados Subterrâneos da Universidade Federal de Lavras, Lavras R.L. Ferreira" xlink:type="simple">ISLA</abbrev>); Cave N5SM2_0025 (<named-content xmlns:xlink="http://www.w3.org/1999/xlink" content-type="dwc:verbatimCoordinates" xlink:type="simple"><named-content content-type="geo-json" specific-use="{&#34;type&#34;:&#34;Point&#34;,&#34;coordinates&#34;:[-50.135278,-6.136111]}" xlink:type="simple">06°08'10"S, 50°08'07"W</named-content></named-content>), 1♀ 6 imm. (<abbrev xmlns:xlink="http://www.w3.org/1999/xlink" content-type="institution" xlink:title="Zoology Collection, Seção de Invertebrados Subterrâneos da Universidade Federal de Lavras, Lavras R.L. Ferreira" xlink:type="simple">ISLA</abbrev>); Cave N5SM2_0026 (<named-content xmlns:xlink="http://www.w3.org/1999/xlink" content-type="dwc:verbatimCoordinates" xlink:type="simple"><named-content content-type="geo-json" specific-use="{&#34;type&#34;:&#34;Point&#34;,&#34;coordinates&#34;:[-50.135556,-6.136111]}" xlink:type="simple">06°08'10"S, 50°08'08"W</named-content></named-content>), 1 imm. (<abbrev xmlns:xlink="http://www.w3.org/1999/xlink" content-type="institution" xlink:title="Zoology Collection, Seção de Invertebrados Subterrâneos da Universidade Federal de Lavras, Lavras R.L. Ferreira" xlink:type="simple">ISLA</abbrev>); Cave N5SM2_0027 (<named-content xmlns:xlink="http://www.w3.org/1999/xlink" content-type="dwc:verbatimCoordinates" xlink:type="simple"><named-content content-type="geo-json" specific-use="{&#34;type&#34;:&#34;Point&#34;,&#34;coordinates&#34;:[-50.136667,-6.135]}" xlink:type="simple">06°08'06"S, 50°08'12"W</named-content></named-content>), 1 imm. (<abbrev xmlns:xlink="http://www.w3.org/1999/xlink" content-type="institution" xlink:title="Zoology Collection, Seção de Invertebrados Subterrâneos da Universidade Federal de Lavras, Lavras R.L. Ferreira" xlink:type="simple">ISLA</abbrev>); Cave N5SM2_0029 (<named-content xmlns:xlink="http://www.w3.org/1999/xlink" content-type="dwc:verbatimCoordinates" xlink:type="simple"><named-content content-type="geo-json" specific-use="{&#34;type&#34;:&#34;Point&#34;,&#34;coordinates&#34;:[-50.136389,-6.135]}" xlink:type="simple">06°08'06"S, 50°08'11"W</named-content></named-content>), 1♀ 10 imm. (<abbrev xmlns:xlink="http://www.w3.org/1999/xlink" content-type="institution" xlink:title="Zoology Collection, Seção de Invertebrados Subterrâneos da Universidade Federal de Lavras, Lavras R.L. Ferreira" xlink:type="simple">ISLA</abbrev>); Cave N5SM2_0030 (<named-content xmlns:xlink="http://www.w3.org/1999/xlink" content-type="dwc:verbatimCoordinates" xlink:type="simple"><named-content content-type="geo-json" specific-use="{&#34;type&#34;:&#34;Point&#34;,&#34;coordinates&#34;:[-50.136389,-6.134722]}" xlink:type="simple">06°08'05"S, 50°08'11"W</named-content></named-content>), 4 imm. (<abbrev xmlns:xlink="http://www.w3.org/1999/xlink" content-type="institution" xlink:title="Zoology Collection, Seção de Invertebrados Subterrâneos da Universidade Federal de Lavras, Lavras R.L. Ferreira" xlink:type="simple">ISLA</abbrev>); Cave N5SM2_0031 (<named-content xmlns:xlink="http://www.w3.org/1999/xlink" content-type="dwc:verbatimCoordinates" xlink:type="simple"><named-content content-type="geo-json" specific-use="{&#34;type&#34;:&#34;Point&#34;,&#34;coordinates&#34;:[-50.136111,-6.134444]}" xlink:type="simple">06°08'04"S, 50°08'10"W</named-content></named-content>), 2 imm. (<abbrev xmlns:xlink="http://www.w3.org/1999/xlink" content-type="institution" xlink:title="Zoology Collection, Seção de Invertebrados Subterrâneos da Universidade Federal de Lavras, Lavras R.L. Ferreira" xlink:type="simple">ISLA</abbrev>); Cave N5SM2_0032 (<named-content xmlns:xlink="http://www.w3.org/1999/xlink" content-type="dwc:verbatimCoordinates" xlink:type="simple"><named-content content-type="geo-json" specific-use="{&#34;type&#34;:&#34;Point&#34;,&#34;coordinates&#34;:[-50.136111,-6.134444]}" xlink:type="simple">06°08'04"S, 50°08'10"W</named-content></named-content>), 1 imm. (<abbrev xmlns:xlink="http://www.w3.org/1999/xlink" content-type="institution" xlink:title="Zoology Collection, Seção de Invertebrados Subterrâneos da Universidade Federal de Lavras, Lavras R.L. Ferreira" xlink:type="simple">ISLA</abbrev>); Cave N5SM2_0033 (<named-content xmlns:xlink="http://www.w3.org/1999/xlink" content-type="dwc:verbatimCoordinates" xlink:type="simple"><named-content content-type="geo-json" specific-use="{&#34;type&#34;:&#34;Point&#34;,&#34;coordinates&#34;:[-50.136111,-6.134444]}" xlink:type="simple">06°08'04"S, 50°08'10"W</named-content></named-content>), 1♀ 2 imm. (<abbrev xmlns:xlink="http://www.w3.org/1999/xlink" content-type="institution" xlink:title="Zoology Collection, Seção de Invertebrados Subterrâneos da Universidade Federal de Lavras, Lavras R.L. Ferreira" xlink:type="simple">ISLA</abbrev>); Cave N5SM2_0034 (<named-content xmlns:xlink="http://www.w3.org/1999/xlink" content-type="dwc:verbatimCoordinates" xlink:type="simple"><named-content content-type="geo-json" specific-use="{&#34;type&#34;:&#34;Point&#34;,&#34;coordinates&#34;:[-50.136111,-6.134167]}" xlink:type="simple">06°08'03"S, 50°08'10"W</named-content></named-content>), 1♀ 7 imm. (<abbrev xmlns:xlink="http://www.w3.org/1999/xlink" content-type="institution" xlink:title="Zoology Collection, Seção de Invertebrados Subterrâneos da Universidade Federal de Lavras, Lavras R.L. Ferreira" xlink:type="simple">ISLA</abbrev>); Cave N5SM2_0035 (<named-content xmlns:xlink="http://www.w3.org/1999/xlink" content-type="dwc:verbatimCoordinates" xlink:type="simple"><named-content content-type="geo-json" specific-use="{&#34;type&#34;:&#34;Point&#34;,&#34;coordinates&#34;:[-50.135278,-6.134167]}" xlink:type="simple">06°08'03"S, 50°08'07"W</named-content></named-content>), 3♀ 3 imm. (<abbrev xmlns:xlink="http://www.w3.org/1999/xlink" content-type="institution" xlink:title="Zoology Collection, Seção de Invertebrados Subterrâneos da Universidade Federal de Lavras, Lavras R.L. Ferreira" xlink:type="simple">ISLA</abbrev>); Cave N5SM2_0037 (<named-content xmlns:xlink="http://www.w3.org/1999/xlink" content-type="dwc:verbatimCoordinates" xlink:type="simple"><named-content content-type="geo-json" specific-use="{&#34;type&#34;:&#34;Point&#34;,&#34;coordinates&#34;:[-50.135278,-6.133333]}" xlink:type="simple">6°08’S 50°08'07"W</named-content></named-content>), 1 imm. (<abbrev xmlns:xlink="http://www.w3.org/1999/xlink" content-type="institution" xlink:title="Zoology Collection, Seção de Invertebrados Subterrâneos da Universidade Federal de Lavras, Lavras R.L. Ferreira" xlink:type="simple">ISLA</abbrev>); Cave N5SM2_0038 (<named-content xmlns:xlink="http://www.w3.org/1999/xlink" content-type="dwc:verbatimCoordinates" xlink:type="simple"><named-content content-type="geo-json" specific-use="{&#34;type&#34;:&#34;Point&#34;,&#34;coordinates&#34;:[-50.135278,-6.133056]}" xlink:type="simple">06°07'59"S, 50°08'07"W</named-content></named-content>), 2 imm. (<abbrev xmlns:xlink="http://www.w3.org/1999/xlink" content-type="institution" xlink:title="Zoology Collection, Seção de Invertebrados Subterrâneos da Universidade Federal de Lavras, Lavras R.L. Ferreira" xlink:type="simple">ISLA</abbrev>); Cave N5SM2_0039 (<named-content xmlns:xlink="http://www.w3.org/1999/xlink" content-type="dwc:verbatimCoordinates" xlink:type="simple"><named-content content-type="geo-json" specific-use="{&#34;type&#34;:&#34;Point&#34;,&#34;coordinates&#34;:[-50.135556,-6.133056]}" xlink:type="simple">06°07'59"S, 50°08'08"W</named-content></named-content>), 2 imm. (<abbrev xmlns:xlink="http://www.w3.org/1999/xlink" content-type="institution" xlink:title="Zoology Collection, Seção de Invertebrados Subterrâneos da Universidade Federal de Lavras, Lavras R.L. Ferreira" xlink:type="simple">ISLA</abbrev>); Cave N5SM2_0040 (<named-content xmlns:xlink="http://www.w3.org/1999/xlink" content-type="dwc:verbatimCoordinates" xlink:type="simple"><named-content content-type="geo-json" specific-use="{&#34;type&#34;:&#34;Point&#34;,&#34;coordinates&#34;:[-50.136944,-6.133333]}" xlink:type="simple">06°08’S 50°08'13"W</named-content></named-content>), 5 imm. (<abbrev xmlns:xlink="http://www.w3.org/1999/xlink" content-type="institution" xlink:title="Zoology Collection, Seção de Invertebrados Subterrâneos da Universidade Federal de Lavras, Lavras R.L. Ferreira" xlink:type="simple">ISLA</abbrev>); Cave N5SM2_0041 (<named-content xmlns:xlink="http://www.w3.org/1999/xlink" content-type="dwc:verbatimCoordinates" xlink:type="simple"><named-content content-type="geo-json" specific-use="{&#34;type&#34;:&#34;Point&#34;,&#34;coordinates&#34;:[-50.137222,-6.133333]}" xlink:type="simple">06° 08’S 50°08'14"W</named-content></named-content>), 1 imm. (<abbrev xmlns:xlink="http://www.w3.org/1999/xlink" content-type="institution" xlink:title="Zoology Collection, Seção de Invertebrados Subterrâneos da Universidade Federal de Lavras, Lavras R.L. Ferreira" xlink:type="simple">ISLA</abbrev>); Cave N5SM2_0043 (<named-content xmlns:xlink="http://www.w3.org/1999/xlink" content-type="dwc:verbatimCoordinates" xlink:type="simple"><named-content content-type="geo-json" specific-use="{&#34;type&#34;:&#34;Point&#34;,&#34;coordinates&#34;:[-50.136667,-6.1325]}" xlink:type="simple">06°07'57"S, 50°08'12"W</named-content></named-content>), 2♀ 5 imm. (<abbrev xmlns:xlink="http://www.w3.org/1999/xlink" content-type="institution" xlink:title="Zoology Collection, Seção de Invertebrados Subterrâneos da Universidade Federal de Lavras, Lavras R.L. Ferreira" xlink:type="simple">ISLA</abbrev>); Cave N5SM2_0047 (<named-content xmlns:xlink="http://www.w3.org/1999/xlink" content-type="dwc:verbatimCoordinates" xlink:type="simple"><named-content content-type="geo-json" specific-use="{&#34;type&#34;:&#34;Point&#34;,&#34;coordinates&#34;:[-50.136111,-6.131667]}" xlink:type="simple">06°07'54"S, 50°08'10"W</named-content></named-content>), 1♀ 4 imm. (<abbrev xmlns:xlink="http://www.w3.org/1999/xlink" content-type="institution" xlink:title="Zoology Collection, Seção de Invertebrados Subterrâneos da Universidade Federal de Lavras, Lavras R.L. Ferreira" xlink:type="simple">ISLA</abbrev>); Cave N5SM2_0050 (<named-content xmlns:xlink="http://www.w3.org/1999/xlink" content-type="dwc:verbatimCoordinates" xlink:type="simple"><named-content content-type="geo-json" specific-use="{&#34;type&#34;:&#34;Point&#34;,&#34;coordinates&#34;:[-50.135278,-6.131111]}" xlink:type="simple">06°07'52"S, 50°08'07"W</named-content></named-content>), 1♀ 2 imm. (<abbrev xmlns:xlink="http://www.w3.org/1999/xlink" content-type="institution" xlink:title="Zoology Collection, Seção de Invertebrados Subterrâneos da Universidade Federal de Lavras, Lavras R.L. Ferreira" xlink:type="simple">ISLA</abbrev>); Cave N5SM2_0052 (<named-content xmlns:xlink="http://www.w3.org/1999/xlink" content-type="dwc:verbatimCoordinates" xlink:type="simple"><named-content content-type="geo-json" specific-use="{&#34;type&#34;:&#34;Point&#34;,&#34;coordinates&#34;:[-50.135278,-6.131111]}" xlink:type="simple">06°07'52"S, 50°08'07"W</named-content></named-content>), 2♀ (<abbrev xmlns:xlink="http://www.w3.org/1999/xlink" content-type="institution" xlink:title="Zoology Collection, Seção de Invertebrados Subterrâneos da Universidade Federal de Lavras, Lavras R.L. Ferreira" xlink:type="simple">ISLA</abbrev>); Cave N5SM2_0055 (<named-content xmlns:xlink="http://www.w3.org/1999/xlink" content-type="dwc:verbatimCoordinates" xlink:type="simple"><named-content content-type="geo-json" specific-use="{&#34;type&#34;:&#34;Point&#34;,&#34;coordinates&#34;:[-50.135,-6.13]}" xlink:type="simple">06°07'48"S, 50°08'06"W</named-content></named-content>), 6♀ 12 imm. (<abbrev xmlns:xlink="http://www.w3.org/1999/xlink" content-type="institution" xlink:title="Zoology Collection, Seção de Invertebrados Subterrâneos da Universidade Federal de Lavras, Lavras R.L. Ferreira" xlink:type="simple">ISLA</abbrev>); Cave N5SM2_0056 (<named-content xmlns:xlink="http://www.w3.org/1999/xlink" content-type="dwc:verbatimCoordinates" xlink:type="simple"><named-content content-type="geo-json" specific-use="{&#34;type&#34;:&#34;Point&#34;,&#34;coordinates&#34;:[-50.135,-6.13]}" xlink:type="simple">06°07'48"S, 50°08'06"W</named-content></named-content>), 1 imm. (<abbrev xmlns:xlink="http://www.w3.org/1999/xlink" content-type="institution" xlink:title="Zoology Collection, Seção de Invertebrados Subterrâneos da Universidade Federal de Lavras, Lavras R.L. Ferreira" xlink:type="simple">ISLA</abbrev>); Cave N5SM2_0057 (<named-content xmlns:xlink="http://www.w3.org/1999/xlink" content-type="dwc:verbatimCoordinates" xlink:type="simple"><named-content content-type="geo-json" specific-use="{&#34;type&#34;:&#34;Point&#34;,&#34;coordinates&#34;:[-50.135278,-6.13]}" xlink:type="simple">06°07'48"S, 50°08'07"W</named-content></named-content>), 1♀ 1 imm. (<abbrev xmlns:xlink="http://www.w3.org/1999/xlink" content-type="institution" xlink:title="Zoology Collection, Seção de Invertebrados Subterrâneos da Universidade Federal de Lavras, Lavras R.L. Ferreira" xlink:type="simple">ISLA</abbrev>); Cave N5SM2_0059 (<named-content xmlns:xlink="http://www.w3.org/1999/xlink" content-type="dwc:verbatimCoordinates" xlink:type="simple"><named-content content-type="geo-json" specific-use="{&#34;type&#34;:&#34;Point&#34;,&#34;coordinates&#34;:[-50.135278,-6.129722]}" xlink:type="simple">06°07'47"S, 50°08'07"W</named-content></named-content>), 2♀ 2 imm. (<abbrev xmlns:xlink="http://www.w3.org/1999/xlink" content-type="institution" xlink:title="Zoology Collection, Seção de Invertebrados Subterrâneos da Universidade Federal de Lavras, Lavras R.L. Ferreira" xlink:type="simple">ISLA</abbrev>); Cave N5SM2_0060 (<named-content xmlns:xlink="http://www.w3.org/1999/xlink" content-type="dwc:verbatimCoordinates" xlink:type="simple"><named-content content-type="geo-json" specific-use="{&#34;type&#34;:&#34;Point&#34;,&#34;coordinates&#34;:[-50.136111,-6.129167]}" xlink:type="simple">06°07'45"S, 50°08'10"W</named-content></named-content>), 1♂ 1♀ 7 imm. (<abbrev xmlns:xlink="http://www.w3.org/1999/xlink" content-type="institution" xlink:title="Zoology Collection, Seção de Invertebrados Subterrâneos da Universidade Federal de Lavras, Lavras R.L. Ferreira" xlink:type="simple">ISLA</abbrev>); Cave N5SM2_0061 (<named-content xmlns:xlink="http://www.w3.org/1999/xlink" content-type="dwc:verbatimCoordinates" xlink:type="simple"><named-content content-type="geo-json" specific-use="{&#34;type&#34;:&#34;Point&#34;,&#34;coordinates&#34;:[-50.135556,-6.128889]}" xlink:type="simple">06°07'44"S, 50°08'08"W</named-content></named-content>), 3 imm. (<abbrev xmlns:xlink="http://www.w3.org/1999/xlink" content-type="institution" xlink:title="Zoology Collection, Seção de Invertebrados Subterrâneos da Universidade Federal de Lavras, Lavras R.L. Ferreira" xlink:type="simple">ISLA</abbrev>); Cave N5SM2_0062 (<named-content xmlns:xlink="http://www.w3.org/1999/xlink" content-type="dwc:verbatimCoordinates" xlink:type="simple"><named-content content-type="geo-json" specific-use="{&#34;type&#34;:&#34;Point&#34;,&#34;coordinates&#34;:[-50.135278,-6.128611]}" xlink:type="simple">06°07'43"S, 50°08'07"W</named-content></named-content>), 7 imm. (<abbrev xmlns:xlink="http://www.w3.org/1999/xlink" content-type="institution" xlink:title="Zoology Collection, Seção de Invertebrados Subterrâneos da Universidade Federal de Lavras, Lavras R.L. Ferreira" xlink:type="simple">ISLA</abbrev>); Cave N5SM2_0066 (<named-content xmlns:xlink="http://www.w3.org/1999/xlink" content-type="dwc:verbatimCoordinates" xlink:type="simple"><named-content content-type="geo-json" specific-use="{&#34;type&#34;:&#34;Point&#34;,&#34;coordinates&#34;:[-50.135833,-6.128333]}" xlink:type="simple">06°07'42"S, 50°08'09"W</named-content></named-content>), 1♀ 7 imm. (<abbrev xmlns:xlink="http://www.w3.org/1999/xlink" content-type="institution" xlink:title="Zoology Collection, Seção de Invertebrados Subterrâneos da Universidade Federal de Lavras, Lavras R.L. Ferreira" xlink:type="simple">ISLA</abbrev>); Cave N5SM2_0067 (<named-content xmlns:xlink="http://www.w3.org/1999/xlink" content-type="dwc:verbatimCoordinates" xlink:type="simple"><named-content content-type="geo-json" specific-use="{&#34;type&#34;:&#34;Point&#34;,&#34;coordinates&#34;:[-50.137222,-6.128056]}" xlink:type="simple">06°07'41"S, 50°08'14"W</named-content></named-content>), 1 imm. (<abbrev xmlns:xlink="http://www.w3.org/1999/xlink" content-type="institution" xlink:title="Zoology Collection, Seção de Invertebrados Subterrâneos da Universidade Federal de Lavras, Lavras R.L. Ferreira" xlink:type="simple">ISLA</abbrev>); Cave N5SM2_0070 (<named-content xmlns:xlink="http://www.w3.org/1999/xlink" content-type="dwc:verbatimCoordinates" xlink:type="simple"><named-content content-type="geo-json" specific-use="{&#34;type&#34;:&#34;Point&#34;,&#34;coordinates&#34;:[-50.132222,-6.125833]}" xlink:type="simple">06°07'33"S, 50°07'56"W</named-content></named-content>), 4 imm. (<abbrev xmlns:xlink="http://www.w3.org/1999/xlink" content-type="institution" xlink:title="Zoology Collection, Seção de Invertebrados Subterrâneos da Universidade Federal de Lavras, Lavras R.L. Ferreira" xlink:type="simple">ISLA</abbrev>); Cave N5SM2_0071 (<named-content xmlns:xlink="http://www.w3.org/1999/xlink" content-type="dwc:verbatimCoordinates" xlink:type="simple"><named-content content-type="geo-json" specific-use="{&#34;type&#34;:&#34;Point&#34;,&#34;coordinates&#34;:[-50.132222,-6.125556]}" xlink:type="simple">06°07'32"S, 50°07'56"W</named-content></named-content>), 3 imm. (<abbrev xmlns:xlink="http://www.w3.org/1999/xlink" content-type="institution" xlink:title="Zoology Collection, Seção de Invertebrados Subterrâneos da Universidade Federal de Lavras, Lavras R.L. Ferreira" xlink:type="simple">ISLA</abbrev>); Cave N5SM2_0072 (<named-content xmlns:xlink="http://www.w3.org/1999/xlink" content-type="dwc:verbatimCoordinates" xlink:type="simple"><named-content content-type="geo-json" specific-use="{&#34;type&#34;:&#34;Point&#34;,&#34;coordinates&#34;:[-50.132222,-6.125556]}" xlink:type="simple">06°07'32"S, 50°07'56"W</named-content></named-content>), 13 imm. (<abbrev xmlns:xlink="http://www.w3.org/1999/xlink" content-type="institution" xlink:title="Zoology Collection, Seção de Invertebrados Subterrâneos da Universidade Federal de Lavras, Lavras R.L. Ferreira" xlink:type="simple">ISLA</abbrev>); Cave N5SM2_0073 (<named-content xmlns:xlink="http://www.w3.org/1999/xlink" content-type="dwc:verbatimCoordinates" xlink:type="simple"><named-content content-type="geo-json" specific-use="{&#34;type&#34;:&#34;Point&#34;,&#34;coordinates&#34;:[-50.1325,-6.126111]}" xlink:type="simple">06°07'34"S, 50°07'57"W</named-content></named-content>), 2 imm. (<abbrev xmlns:xlink="http://www.w3.org/1999/xlink" content-type="institution" xlink:title="Zoology Collection, Seção de Invertebrados Subterrâneos da Universidade Federal de Lavras, Lavras R.L. Ferreira" xlink:type="simple">ISLA</abbrev>); Cave N5SM2_0074 (<named-content xmlns:xlink="http://www.w3.org/1999/xlink" content-type="dwc:verbatimCoordinates" xlink:type="simple"><named-content content-type="geo-json" specific-use="{&#34;type&#34;:&#34;Point&#34;,&#34;coordinates&#34;:[-50.1325,-6.125833]}" xlink:type="simple">06°07'33"S, 50°07'57"W</named-content></named-content>), 1♀ 1 imm. (<abbrev xmlns:xlink="http://www.w3.org/1999/xlink" content-type="institution" xlink:title="Zoology Collection, Seção de Invertebrados Subterrâneos da Universidade Federal de Lavras, Lavras R.L. Ferreira" xlink:type="simple">ISLA</abbrev>); Cave N5SM2_0075 (<named-content xmlns:xlink="http://www.w3.org/1999/xlink" content-type="dwc:verbatimCoordinates" xlink:type="simple"><named-content content-type="geo-json" specific-use="{&#34;type&#34;:&#34;Point&#34;,&#34;coordinates&#34;:[-50.132222,-6.125833]}" xlink:type="simple">06°07'33"S, 50°07'56"W</named-content></named-content>), 9 imm. (<abbrev xmlns:xlink="http://www.w3.org/1999/xlink" content-type="institution" xlink:title="Zoology Collection, Seção de Invertebrados Subterrâneos da Universidade Federal de Lavras, Lavras R.L. Ferreira" xlink:type="simple">ISLA</abbrev>); Cave N5SM2_0075 (<named-content xmlns:xlink="http://www.w3.org/1999/xlink" content-type="dwc:verbatimCoordinates" xlink:type="simple"><named-content content-type="geo-json" specific-use="{&#34;type&#34;:&#34;Point&#34;,&#34;coordinates&#34;:[-50.132222,-6.125833]}" xlink:type="simple">06°07'33"S, 50°07'56"W</named-content></named-content>), 4 imm. (<abbrev xmlns:xlink="http://www.w3.org/1999/xlink" content-type="institution" xlink:title="Zoology Collection, Seção de Invertebrados Subterrâneos da Universidade Federal de Lavras, Lavras R.L. Ferreira" xlink:type="simple">ISLA</abbrev>); Cave N5SM2_0076 <!--PageBreak-->(<named-content xmlns:xlink="http://www.w3.org/1999/xlink" content-type="dwc:verbatimCoordinates" xlink:type="simple"><named-content content-type="geo-json" specific-use="{&#34;type&#34;:&#34;Point&#34;,&#34;coordinates&#34;:[-50.132222,-6.125556]}" xlink:type="simple">06°07'32"S, 50°07'56"W</named-content></named-content>); 1 imm. (<abbrev xmlns:xlink="http://www.w3.org/1999/xlink" content-type="institution" xlink:title="Zoology Collection, Seção de Invertebrados Subterrâneos da Universidade Federal de Lavras, Lavras R.L. Ferreira" xlink:type="simple">ISLA</abbrev>); Cave N5SM2_0077 (<named-content xmlns:xlink="http://www.w3.org/1999/xlink" content-type="dwc:verbatimCoordinates" xlink:type="simple"><named-content content-type="geo-json" specific-use="{&#34;type&#34;:&#34;Point&#34;,&#34;coordinates&#34;:[-50.131667,-6.125]}" xlink:type="simple">06°07'30"S, 50°07'54"W</named-content></named-content>), 2♀ 2 imm. (<abbrev xmlns:xlink="http://www.w3.org/1999/xlink" content-type="institution" xlink:title="Zoology Collection, Seção de Invertebrados Subterrâneos da Universidade Federal de Lavras, Lavras R.L. Ferreira" xlink:type="simple">ISLA</abbrev>); Cave N5SM2_0078 (<named-content xmlns:xlink="http://www.w3.org/1999/xlink" content-type="dwc:verbatimCoordinates" xlink:type="simple"><named-content content-type="geo-json" specific-use="{&#34;type&#34;:&#34;Point&#34;,&#34;coordinates&#34;:[-50.130556,-6.123333]}" xlink:type="simple">06°07'24"S, 50°07'50"W</named-content></named-content>), 3 imm. (<abbrev xmlns:xlink="http://www.w3.org/1999/xlink" content-type="institution" xlink:title="Zoology Collection, Seção de Invertebrados Subterrâneos da Universidade Federal de Lavras, Lavras R.L. Ferreira" xlink:type="simple">ISLA</abbrev>); Cave N5SM2_0078 (<named-content xmlns:xlink="http://www.w3.org/1999/xlink" content-type="dwc:verbatimCoordinates" xlink:type="simple"><named-content content-type="geo-json" specific-use="{&#34;type&#34;:&#34;Point&#34;,&#34;coordinates&#34;:[-50.130556,-6.123333]}" xlink:type="simple">06°07'24"S, 50°07'50"W</named-content></named-content>), 2 imm (<abbrev xmlns:xlink="http://www.w3.org/1999/xlink" content-type="institution" xlink:title="Zoology Collection, Seção de Invertebrados Subterrâneos da Universidade Federal de Lavras, Lavras R.L. Ferreira" xlink:type="simple">ISLA</abbrev>); Cave N5SM2_0079 (<named-content xmlns:xlink="http://www.w3.org/1999/xlink" content-type="dwc:verbatimCoordinates" xlink:type="simple"><named-content content-type="geo-json" specific-use="{&#34;type&#34;:&#34;Point&#34;,&#34;coordinates&#34;:[-50.130833,-6.123333]}" xlink:type="simple">06°07'24"S, 50°07'51"W</named-content></named-content>), 4 imm. (<abbrev xmlns:xlink="http://www.w3.org/1999/xlink" content-type="institution" xlink:title="Zoology Collection, Seção de Invertebrados Subterrâneos da Universidade Federal de Lavras, Lavras R.L. Ferreira" xlink:type="simple">ISLA</abbrev>); Cave N5SM2_0080 (<named-content xmlns:xlink="http://www.w3.org/1999/xlink" content-type="dwc:verbatimCoordinates" xlink:type="simple"><named-content content-type="geo-json" specific-use="{&#34;type&#34;:&#34;Point&#34;,&#34;coordinates&#34;:[-50.130278,-6.1225]}" xlink:type="simple">06°07'21"S, 50°07'49"W</named-content></named-content>), 7♀ 9 imm. (<abbrev xmlns:xlink="http://www.w3.org/1999/xlink" content-type="institution" xlink:title="Zoology Collection, Seção de Invertebrados Subterrâneos da Universidade Federal de Lavras, Lavras R.L. Ferreira" xlink:type="simple">ISLA</abbrev>); Cave N5SM2_0081 (<named-content xmlns:xlink="http://www.w3.org/1999/xlink" content-type="dwc:verbatimCoordinates" xlink:type="simple"><named-content content-type="geo-json" specific-use="{&#34;type&#34;:&#34;Point&#34;,&#34;coordinates&#34;:[-50.129444,-6.122222]}" xlink:type="simple">06°07'20"S, 50°07'46"W</named-content></named-content>), 1♂ 5♀ 4 imm. (<abbrev xmlns:xlink="http://www.w3.org/1999/xlink" content-type="institution" xlink:title="Zoology Collection, Seção de Invertebrados Subterrâneos da Universidade Federal de Lavras, Lavras R.L. Ferreira" xlink:type="simple">ISLA</abbrev>); Cave N5SM2_0082 (<named-content xmlns:xlink="http://www.w3.org/1999/xlink" content-type="dwc:verbatimCoordinates" xlink:type="simple"><named-content content-type="geo-json" specific-use="{&#34;type&#34;:&#34;Point&#34;,&#34;coordinates&#34;:[-50.128889,-6.1225]}" xlink:type="simple">06°07'21"S, 50°07'44"W</named-content></named-content>), 2♀ 11 imm. (<abbrev xmlns:xlink="http://www.w3.org/1999/xlink" content-type="institution" xlink:title="Zoology Collection, Seção de Invertebrados Subterrâneos da Universidade Federal de Lavras, Lavras R.L. Ferreira" xlink:type="simple">ISLA</abbrev>); Cave N5SM2_0083 (<named-content xmlns:xlink="http://www.w3.org/1999/xlink" content-type="dwc:verbatimCoordinates" xlink:type="simple"><named-content content-type="geo-json" specific-use="{&#34;type&#34;:&#34;Point&#34;,&#34;coordinates&#34;:[-50.128611,-6.122778]}" xlink:type="simple">06°07'22"S, 50°07'43"W</named-content></named-content>), 5♀ 10 imm. (<abbrev xmlns:xlink="http://www.w3.org/1999/xlink" content-type="institution" xlink:title="Zoology Collection, Seção de Invertebrados Subterrâneos da Universidade Federal de Lavras, Lavras R.L. Ferreira" xlink:type="simple">ISLA</abbrev>); Cave N5SM2_0084 (<named-content xmlns:xlink="http://www.w3.org/1999/xlink" content-type="dwc:verbatimCoordinates" xlink:type="simple"><named-content content-type="geo-json" specific-use="{&#34;type&#34;:&#34;Point&#34;,&#34;coordinates&#34;:[-50.128333,-6.1225]}" xlink:type="simple">06°07'21"S, 50°07'42"W</named-content></named-content>) 4 imm. (<abbrev xmlns:xlink="http://www.w3.org/1999/xlink" content-type="institution" xlink:title="Zoology Collection, Seção de Invertebrados Subterrâneos da Universidade Federal de Lavras, Lavras R.L. Ferreira" xlink:type="simple">ISLA</abbrev>); Cave N5SM2_0086 (<named-content xmlns:xlink="http://www.w3.org/1999/xlink" content-type="dwc:verbatimCoordinates" xlink:type="simple"><named-content content-type="geo-json" specific-use="{&#34;type&#34;:&#34;Point&#34;,&#34;coordinates&#34;:[-50.130278,-6.121667]}" xlink:type="simple">06°07'18"S, 50°07'49"W</named-content></named-content>), 2 imm. (<abbrev xmlns:xlink="http://www.w3.org/1999/xlink" content-type="institution" xlink:title="Zoology Collection, Seção de Invertebrados Subterrâneos da Universidade Federal de Lavras, Lavras R.L. Ferreira" xlink:type="simple">ISLA</abbrev>); Cave N5SM2_0090 (<named-content xmlns:xlink="http://www.w3.org/1999/xlink" content-type="dwc:verbatimCoordinates" xlink:type="simple"><named-content content-type="geo-json" specific-use="{&#34;type&#34;:&#34;Point&#34;,&#34;coordinates&#34;:[-50.129722,-6.121111]}" xlink:type="simple">06°07'16"S, 50°07'47"W</named-content></named-content>), 3♀ 7 imm. (<abbrev xmlns:xlink="http://www.w3.org/1999/xlink" content-type="institution" xlink:title="Zoology Collection, Seção de Invertebrados Subterrâneos da Universidade Federal de Lavras, Lavras R.L. Ferreira" xlink:type="simple">ISLA</abbrev>); Cave N5SM2_0091 (<named-content xmlns:xlink="http://www.w3.org/1999/xlink" content-type="dwc:verbatimCoordinates" xlink:type="simple"><named-content content-type="geo-json" specific-use="{&#34;type&#34;:&#34;Point&#34;,&#34;coordinates&#34;:[-50.129722,-6.121111]}" xlink:type="simple">06°07'16"S, 50°07'47"W</named-content></named-content>), 10 imm. (<abbrev xmlns:xlink="http://www.w3.org/1999/xlink" content-type="institution" xlink:title="Zoology Collection, Seção de Invertebrados Subterrâneos da Universidade Federal de Lavras, Lavras R.L. Ferreira" xlink:type="simple">ISLA</abbrev>); Cave N5SM2_0092 (<named-content xmlns:xlink="http://www.w3.org/1999/xlink" content-type="dwc:verbatimCoordinates" xlink:type="simple"><named-content content-type="geo-json" specific-use="{&#34;type&#34;:&#34;Point&#34;,&#34;coordinates&#34;:[-50.1325,-6.121944]}" xlink:type="simple">06°07'19"S, 50°07'57"W</named-content></named-content>), 1 imm. (<abbrev xmlns:xlink="http://www.w3.org/1999/xlink" content-type="institution" xlink:title="Zoology Collection, Seção de Invertebrados Subterrâneos da Universidade Federal de Lavras, Lavras R.L. Ferreira" xlink:type="simple">ISLA</abbrev>); Cave N5SM2_0097 (<named-content xmlns:xlink="http://www.w3.org/1999/xlink" content-type="dwc:verbatimCoordinates" xlink:type="simple"><named-content content-type="geo-json" specific-use="{&#34;type&#34;:&#34;Point&#34;,&#34;coordinates&#34;:[-50.136111,-6.128611]}" xlink:type="simple">06°07'43"S, 50°08'10"W</named-content></named-content>), 5 imm. (<abbrev xmlns:xlink="http://www.w3.org/1999/xlink" content-type="institution" xlink:title="Zoology Collection, Seção de Invertebrados Subterrâneos da Universidade Federal de Lavras, Lavras R.L. Ferreira" xlink:type="simple">ISLA</abbrev>); Cave N5SM2_0100 (<named-content xmlns:xlink="http://www.w3.org/1999/xlink" content-type="dwc:verbatimCoordinates" xlink:type="simple"><named-content content-type="geo-json" specific-use="{&#34;type&#34;:&#34;Point&#34;,&#34;coordinates&#34;:[-50.132222,-6.121944]}" xlink:type="simple">06°07'19"S, 50°07'56"W</named-content></named-content>), 1♀ 4 imm. (<abbrev xmlns:xlink="http://www.w3.org/1999/xlink" content-type="institution" xlink:title="Zoology Collection, Seção de Invertebrados Subterrâneos da Universidade Federal de Lavras, Lavras R.L. Ferreira" xlink:type="simple">ISLA</abbrev>); Cave N5SM2_0101 (<named-content xmlns:xlink="http://www.w3.org/1999/xlink" content-type="dwc:verbatimCoordinates" xlink:type="simple"><named-content content-type="geo-json" specific-use="{&#34;type&#34;:&#34;Point&#34;,&#34;coordinates&#34;:[-50.132222,-6.121667]}" xlink:type="simple">06°07'18"S, 50°07'56"W</named-content></named-content>), 2 imm. (<abbrev xmlns:xlink="http://www.w3.org/1999/xlink" content-type="institution" xlink:title="Zoology Collection, Seção de Invertebrados Subterrâneos da Universidade Federal de Lavras, Lavras R.L. Ferreira" xlink:type="simple">ISLA</abbrev>); Cave N5SM2_0102 (<named-content xmlns:xlink="http://www.w3.org/1999/xlink" content-type="dwc:verbatimCoordinates" xlink:type="simple"><named-content content-type="geo-json" specific-use="{&#34;type&#34;:&#34;Point&#34;,&#34;coordinates&#34;:[-50.131667,-6.121944]}" xlink:type="simple">06°07'19"S, 50°07'54"W</named-content></named-content>), 8♀ 20 imm (<abbrev xmlns:xlink="http://www.w3.org/1999/xlink" content-type="institution" xlink:title="Zoology Collection, Seção de Invertebrados Subterrâneos da Universidade Federal de Lavras, Lavras R.L. Ferreira" xlink:type="simple">ISLA</abbrev>), 2007–2009, all collected by Equipe UFLA.</p></tp:treatment-sec><tp:treatment-sec sec-type="etymology"><title>Etymology.</title><p>The specific name is a noun in apposition taken from the type locality.</p></tp:treatment-sec><tp:treatment-sec sec-type="diagnosis"><title>Diagnosis.</title><p>Males of <italic><tp:taxon-name><tp:taxon-name-part taxon-name-part-type="genus">Misionella</tp:taxon-name-part> <tp:taxon-name-part taxon-name-part-type="species">carajas</tp:taxon-name-part></tp:taxon-name></italic> can be distinguished from <italic><tp:taxon-name><tp:taxon-name-part taxon-name-part-type="genus">Misionella</tp:taxon-name-part> <tp:taxon-name-part taxon-name-part-type="species">aikewara</tp:taxon-name-part></tp:taxon-name></italic> by the longer palpal tibia and shorter paraembolic lamina (Fig. <xref ref-type="fig" rid="F1">1K‒L</xref>: arrow; <xref ref-type="fig" rid="F2">2B‒D</xref>, <xref ref-type="fig" rid="F11">11A‒B</xref>) and from <italic><tp:taxon-name><tp:taxon-name-part taxon-name-part-type="genus">Misionella</tp:taxon-name-part> <tp:taxon-name-part taxon-name-part-type="species">pallida</tp:taxon-name-part></tp:taxon-name></italic> by the narrow paraembolic lamina (Figs <xref ref-type="fig" rid="F1">1K‒L</xref>: arrow; <xref ref-type="fig" rid="F11">11A‒B</xref>). Females can be recognized by the shorter and not curved spermathecae (Fig. <xref ref-type="fig" rid="F11">11C</xref>).</p></tp:treatment-sec><tp:treatment-sec sec-type="description"><title>Description.</title><p>Male (<named-content xmlns:xlink="http://www.w3.org/1999/xlink" content-type="dwc:institutional_code" xlink:type="simple">IBSP</named-content> 161036). Carapace orange brown with lateral borders, thoracic groove and ocular area black. Sternum, chelicerae and labium orange. Legs and palp orange. Abdomen dorsally black and ventrally grayish (Figs <xref ref-type="fig" rid="F1">1A‒C, E‒F</xref>, <xref ref-type="fig" rid="F13">13B</xref>). Total length 4.1. Carapace 1.8 long, 1.3 wide. Eye diameters: PME 0.4, separated by about 2 diameters. Sternum with shallow longitudinal ventral sulcus, without sigillae. Palp: femur length 0.9, patella 0.4, tibia 1.1 long, 0.5 wide. Leg measurements: I: femur 3.8, patella 0.5, tibia 3.7, metatarsus 3.3, tarsus 1.8, total 13.1; II: 3.3, 0.5, 3.7, 2.4, 0.8, 10.7; III: 2.2, 0.4, 2.4, 2.6, 1.1, 8.7; IV: 3.1, 0.5, 3.0, 3.4, 1.4, 11.4. Metatarsus II with a pair of hirsute macrosetae (Figs <xref ref-type="fig" rid="F1">1G–I</xref>, <xref ref-type="fig" rid="F2">2A</xref>) on a cuticular outgrowth. Abdomen 2.2 long. Palp: tibia two times longer cymbium, with membranous area, cymbium short, and bulb globose and short, with elongated embolus (Figs <xref ref-type="fig" rid="F1">1K–L</xref>, <xref ref-type="fig" rid="F2">2B–D</xref>).</p><p>Female (<named-content xmlns:xlink="http://www.w3.org/1999/xlink" content-type="dwc:institutional_code" xlink:type="simple">IBSP</named-content> 161040). Coloration as in male, but darker. Total length 5.6. Carapace 2.3, long, 1.5 wide. Serrula with 10‒11 teeth (Fig. <xref ref-type="fig" rid="F3">3D</xref>). Sternum as in male. Eye diameters: PME 0.5, separated by about 2 diameters. Pedipalp: length 1.4, patella 0.7, tibia 1.1, tarsus 0.4. Leg measurements: I: femur 3.1, patella 0.7, tibia 3.5, metatarsus 3.2, tarsus 1.5, total 12.0; II: 2.1, 0.7, 3.4, 2.0, 0.9, 9.1; III: 1.9, 0.6, 1.6, 1.7, 0.8, 6.6; IV: 2.6, 0.6, 2.4, 2.4, 1.0, 9.0. Legs with plumose hairs (Fig. <xref ref-type="fig" rid="F3">3C</xref>), trichobothria elevated and smooth (Fig. <xref ref-type="fig" rid="F3">3B</xref>), paired claws with 9 teeth and unpaired claw with two teeth (Fig. <xref ref-type="fig" rid="F3">3A</xref>) and calamistrum in three rows (Fig. <xref ref-type="fig" rid="F1">1D</xref>). Pedipalp hirsute (Fig. <xref ref-type="fig" rid="F1">1J</xref>) Abdomen 3.2 long. Posterior median spinnerets with one paracribellar gland spigot, <!--PageBreak-->along one minor ampullate gland and at least seven aciniform gland spigots (Fig. <xref ref-type="fig" rid="F3">3E</xref>). Posterior lateral spinnerets with large paracribellar gland spigots at the margin of spinning field and few aciniform gland spigots (Fig. <xref ref-type="fig" rid="F3">3F</xref>). Spermathecae with short ducts, close at base (Figs <xref ref-type="fig" rid="F11">11C</xref>, <xref ref-type="fig" rid="F12">12 A–D</xref>)</p><fig id="F3" position="float" orientation="portrait"><label>Figure 3.</label><caption><p>SEM images of <italic><tp:taxon-name><tp:taxon-name-part taxon-name-part-type="genus">Misionella</tp:taxon-name-part> <tp:taxon-name-part taxon-name-part-type="species">carajas</tp:taxon-name-part></tp:taxon-name></italic> sp. n., female from Cave N4E-0024, Flona Carajás, Parauapebas, Pará (<named-content xmlns:xlink="http://www.w3.org/1999/xlink" content-type="dwc:institutional_code" xlink:type="simple">IBSP</named-content> 97831) <bold>A</bold> female right leg I, tarsal claws <bold>B</bold> female right leg III, tarsus, dorsal, trichobothria <bold>C</bold> same, retrolateral, detail of plumose setae <bold>D</bold> endite, serrula and chemosensory setae <bold><abbrev xmlns:xlink="http://www.w3.org/1999/xlink" xlink:title="embolus" xlink:type="simple">E</abbrev></bold> <abbrev xmlns:xlink="http://www.w3.org/1999/xlink" xlink:type="simple">PMS</abbrev>, ventral view <bold>F</bold> <abbrev xmlns:xlink="http://www.w3.org/1999/xlink" xlink:type="simple">PLS</abbrev>, ventral view. Abbreviations: <abbrev xmlns:xlink="http://www.w3.org/1999/xlink" xlink:title="aciniform gland spigots" xlink:type="simple">Ac</abbrev> = aciniform gland spigots, Ch= chemosensory setae, <abbrev xmlns:xlink="http://www.w3.org/1999/xlink" xlink:type="simple">mAP<def><p> = minor ampullate gland spigot</p></def></abbrev>, <abbrev xmlns:xlink="http://www.w3.org/1999/xlink" xlink:type="simple">PC<def><p> = paracribellar gland spigot</p></def></abbrev>. Scale bars: 0.05 mm (<bold>A, D</bold>), 0.01 mm (<bold>B</bold>), 0.1 mm (<bold>C</bold>).</p></caption><graphic xmlns:xlink="http://www.w3.org/1999/xlink" xlink:href="zookeys-589-071-g003.jpg" position="float" orientation="portrait" xlink:type="simple" id="oo_88838.jpg"/></fig></tp:treatment-sec><tp:treatment-sec sec-type="variation"><title>Variation.</title><p>10 males: total length 3‒4.2; carapace 1.4‒1.7; femur I 2.8‒4.5. 10 females: total length 4.2‒6.8; carapace 1.7‒2.4; femur I 2.7‒3.2.</p></tp:treatment-sec><tp:treatment-sec sec-type="natural-history"><title>Natural history.</title><p>This species is very common in the Carajás area, where 352 adult specimens were collected. 101 males, 251 females and approximately 400 immature (only 164 included here) were sampled in 144 caves, between the years 2006–2010. The caves are formed in iron ore in areas of residual plateau, more specifically on the bases of outcrops of iron ore or ‘canga’. The ‘canga’ are usually covered by open vegetation type called ‘metalophylic vegetation’, which is characterized by plants able to grow in soils rich in iron and other heavy metals (<xref ref-type="bibr" rid="B8">Pinto-da-Rocha and Andrade 2012</xref>; <xref ref-type="bibr" rid="B1">Carmo and Jacobi 2013</xref>). The specimens were found in lighter areas as well as in the darker areas of the interior of caves. They were always caught in the refuge of their irregular webs located on the ground and/or walls of the cavities (Figs <xref ref-type="fig" rid="F13">13A–C</xref>). Two types of refuges were found, one formed by tubes in the interior of the guano (Fig. <xref ref-type="fig" rid="F13">13C</xref>) and other, with irregular distribution of silk, in the walls or using the nest of wasps as substrate (Fig. <xref ref-type="fig" rid="F13">13D</xref>). The prey commonly observed were micro-<tp:taxon-name><tp:taxon-name-part taxon-name-part-type="order">Lepidoptera</tp:taxon-name-part></tp:taxon-name> of the family <tp:taxon-name><tp:taxon-name-part taxon-name-part-type="family">Tineidae</tp:taxon-name-part></tp:taxon-name> (Fig. <xref ref-type="fig" rid="F13">13A</xref>) and immature of <tp:taxon-name><tp:taxon-name-part taxon-name-part-type="order">Hemiptera</tp:taxon-name-part></tp:taxon-name> of the genus <italic><tp:taxon-name><tp:taxon-name-part taxon-name-part-type="genus">Zelurus</tp:taxon-name-part></tp:taxon-name></italic> Silvestre (<tp:taxon-name><tp:taxon-name-part taxon-name-part-type="family">Reduviidae</tp:taxon-name-part></tp:taxon-name>). Although the new species has been found only inside the caves, the specimens do not show any troglomorphism, except perhaps the elongate legs.</p></tp:treatment-sec><tp:treatment-sec sec-type="distribution"><title>Distribution.</title><p>The species seems to occur exclusively in caves in the region of the Flona of Carajás, in the municipalities of Parauapebas and Canaã dos Carajás (Fig. <xref ref-type="fig" rid="F14">14</xref>).</p></tp:treatment-sec><tp:treatment-sec><!--Section generated to contain objects referenced in tp:taxon-treatment.--><fig id="F1" position="float" orientation="portrait"><label>Figure 1.</label><caption><p>Female from Cave N4E_0079, Flona Carajás, Parauapebas, Pará (<named-content xmlns:xlink="http://www.w3.org/1999/xlink" content-type="dwc:institutional_code" xlink:type="simple">IBSP</named-content> 166200) (<bold>B–<abbrev xmlns:xlink="http://www.w3.org/1999/xlink" xlink:title="embolus" xlink:type="simple">E</abbrev>, J</bold>) male from the same locality (<named-content xmlns:xlink="http://www.w3.org/1999/xlink" content-type="dwc:institutional_code" xlink:type="simple">IBSP</named-content> 166199) (<bold>A, F–I, K-L</bold>). <bold>A–B</bold> habitus, dorsal view <bold>C</bold> habitus, lateral view <bold>D</bold> left metatarsus IV retrolateral showing calamistrum (indicated by an arrow) <bold><abbrev xmlns:xlink="http://www.w3.org/1999/xlink" xlink:title="embolus" xlink:type="simple">E</abbrev></bold> carapace, dorsal view <bold>F</bold> habitus, lateral view <bold>G</bold> left metatarsus II, ventral view <bold>H</bold> same, retrolateral view <bold>I</bold> same, dorsal view <bold>J</bold> right pedipalp <bold>K</bold> left palp, prolateral view, white arrow indicates the paraembolic lamina <bold>L</bold> same, complete male palp, prolateral view. Scale bars: 1 mm, except <bold>G–I</bold> (0.5 mm) and <bold>D, L</bold> (0.1 mm).</p></caption><graphic xmlns:xlink="http://www.w3.org/1999/xlink" xlink:href="zookeys-589-071-g001_.jpg" position="float" orientation="portrait" xlink:type="simple" id="oo_88836.jpg"/></fig><fig id="F2" position="float" orientation="portrait"><label>Figure 2.</label><caption><p>SEM images of <italic><tp:taxon-name><tp:taxon-name-part taxon-name-part-type="genus">Misionella</tp:taxon-name-part> <tp:taxon-name-part taxon-name-part-type="species">carajas</tp:taxon-name-part></tp:taxon-name></italic> sp. n., male from Cave N4E-0020, Flona Carajás, Parauapebas, Pará (<named-content xmlns:xlink="http://www.w3.org/1999/xlink" content-type="dwc:institutional_code" xlink:type="simple">IBSP</named-content> 97841) (<bold>A–D</bold>), <bold>A</bold> male metatarsus II, retrolateral view <bold>B–C</bold> male left palp, prolateral <bold>D</bold> same, dorsal view (inset: detail of embolus tip). White arrows indicate the paraembolic lamina.</p></caption><graphic xmlns:xlink="http://www.w3.org/1999/xlink" xlink:href="zookeys-589-071-g002.jpg" position="float" orientation="portrait" xlink:type="simple" id="oo_88837.jpg"/></fig><fig id="F11" position="float" orientation="portrait"><label>Figure 11.</label><caption><p>
          <italic><tp:taxon-name><tp:taxon-name-part taxon-name-part-type="genus">Misionella</tp:taxon-name-part> <tp:taxon-name-part taxon-name-part-type="species">carajas</tp:taxon-name-part></tp:taxon-name></italic> sp. n., male and female from Cave N5S_0059, Flona Carajás, Parauapebas, Pará (<named-content xmlns:xlink="http://www.w3.org/1999/xlink" content-type="dwc:institutional_code" xlink:type="simple">IBSP</named-content> 161040) (<bold>A–C</bold>) <italic><tp:taxon-name><tp:taxon-name-part taxon-name-part-type="genus">Misionella</tp:taxon-name-part> <tp:taxon-name-part taxon-name-part-type="species">aikewara</tp:taxon-name-part></tp:taxon-name></italic> sp. n., male from São Geraldo do Araguaia, Pará (<named-content xmlns:xlink="http://www.w3.org/1999/xlink" content-type="dwc:institutional_code" xlink:type="simple">IBSP</named-content> 191196) (<bold><abbrev xmlns:xlink="http://www.w3.org/1999/xlink" xlink:title="embolus" xlink:type="simple">E</abbrev></bold>), female from Xambioá, Tocantins (<named-content xmlns:xlink="http://www.w3.org/1999/xlink" content-type="dwc:institutional_code" xlink:type="simple">IBSP</named-content> 191194) (<bold>F</bold>). <italic><tp:taxon-name><tp:taxon-name-part taxon-name-part-type="genus">Misionella</tp:taxon-name-part> <tp:taxon-name-part taxon-name-part-type="species">pallida</tp:taxon-name-part></tp:taxon-name></italic> sp. n., male and female from Bairro São Joaquim, Teresina, Piauí (<named-content xmlns:xlink="http://www.w3.org/1999/xlink" content-type="dwc:institutional_code" xlink:type="simple">MPEG</named-content> 22756) (<bold>G–I</bold>). <bold>A–B</bold> male palp. <bold>A</bold> prolateral view <bold>B</bold> retrolateral view <bold>C</bold> spermathecae, dorsal view <bold>D–<abbrev xmlns:xlink="http://www.w3.org/1999/xlink" xlink:title="embolus" xlink:type="simple">E</abbrev></bold> male palp, prolateral view <bold><abbrev xmlns:xlink="http://www.w3.org/1999/xlink" xlink:title="embolus" xlink:type="simple">E</abbrev></bold> retrolateral view <bold>F</bold> spermathecae, dorsal view <bold>G–H</bold> male palp <bold>G</bold> prolateral view <bold>H</bold> retrolateral view <bold>I</bold> spermathecae, dorsal view. Scale bars: 0.1 mm (<bold>A–B, D–<abbrev xmlns:xlink="http://www.w3.org/1999/xlink" xlink:title="embolus" xlink:type="simple">E</abbrev>, G–H</bold>), 0.02 mm (<bold>C, F, I</bold>).</p></caption><graphic xmlns:xlink="http://www.w3.org/1999/xlink" xlink:href="zookeys-589-071-g011.jpg" position="float" orientation="portrait" xlink:type="simple" id="oo_88846.jpg"/></fig><fig id="F12" position="float" orientation="portrait"><label>Figure 12.</label><caption><p>Spermathecae, dorsal view, latic acid cleared. <bold>A</bold> <italic><tp:taxon-name><tp:taxon-name-part taxon-name-part-type="genus">Misionella</tp:taxon-name-part> <tp:taxon-name-part taxon-name-part-type="species">carajas</tp:taxon-name-part></tp:taxon-name></italic> sp. n., female from Cave N4E_0079, Flona Carajás, Parauapebas, Pará (<named-content xmlns:xlink="http://www.w3.org/1999/xlink" content-type="dwc:institutional_code" xlink:type="simple">IBSP</named-content> 166200) <bold>B</bold> <italic><tp:taxon-name><tp:taxon-name-part taxon-name-part-type="genus">Misionella</tp:taxon-name-part> <tp:taxon-name-part taxon-name-part-type="species">pallida</tp:taxon-name-part></tp:taxon-name></italic> sp. n., female from Parque Nacional das Sete Cidades, Piracuruca, Piauí (<named-content xmlns:xlink="http://www.w3.org/1999/xlink" content-type="dwc:institutional_code" xlink:type="simple">MPEG</named-content> 22752) <bold>C–D</bold> same species, variation, female from Magnesita, Brumado, Bahia (<named-content xmlns:xlink="http://www.w3.org/1999/xlink" content-type="dwc:institutional_code" xlink:type="simple">UFMG</named-content> 15513). Scale bars: 0.05 mm (<bold>A, D</bold>), 0.1 mm (<bold>B–C</bold>).</p></caption><graphic xmlns:xlink="http://www.w3.org/1999/xlink" xlink:href="zookeys-589-071-g012.jpg" position="float" orientation="portrait" xlink:type="simple" id="oo_88847.jpg"/></fig><fig id="F13" position="float" orientation="portrait"><label>Figure 13.</label><caption><p>
          <italic><tp:taxon-name><tp:taxon-name-part taxon-name-part-type="genus">Misionella</tp:taxon-name-part> <tp:taxon-name-part taxon-name-part-type="species">carajas</tp:taxon-name-part></tp:taxon-name></italic> sp. n. (<bold>A–D</bold>), <bold>A</bold> capturing a <tp:taxon-name><tp:taxon-name-part taxon-name-part-type="family">Tineidae</tp:taxon-name-part></tp:taxon-name> (<tp:taxon-name><tp:taxon-name-part taxon-name-part-type="order">Lepidoptera</tp:taxon-name-part></tp:taxon-name>) <bold>B</bold> male, dorsal view <bold>C</bold> soil web in bat guano <bold>D</bold> female living in nests of wasps (<tp:taxon-name><tp:taxon-name-part taxon-name-part-type="order">Hymenoptera</tp:taxon-name-part></tp:taxon-name>); <italic><tp:taxon-name><tp:taxon-name-part taxon-name-part-type="genus">Misionella</tp:taxon-name-part> <tp:taxon-name-part taxon-name-part-type="species">aikewara</tp:taxon-name-part></tp:taxon-name></italic> sp. n. <bold><abbrev xmlns:xlink="http://www.w3.org/1999/xlink" xlink:title="embolus" xlink:type="simple">E</abbrev></bold> refuge formed the web in the wall of cave <bold>F</bold> <italic><tp:taxon-name><tp:taxon-name-part taxon-name-part-type="genus">Misionella</tp:taxon-name-part> <tp:taxon-name-part taxon-name-part-type="species">pallida</tp:taxon-name-part></tp:taxon-name></italic> sp. n., female, dorsal view.</p></caption><graphic xmlns:xlink="http://www.w3.org/1999/xlink" xlink:href="zookeys-589-071-g013.jpg" position="float" orientation="portrait" xlink:type="simple" id="oo_88848.jpg"/></fig><fig id="F14" position="float" orientation="portrait"><label>Figure 14.</label><caption><p>Map showing records of the three new <italic><tp:taxon-name><tp:taxon-name-part taxon-name-part-type="genus">Misionella</tp:taxon-name-part></tp:taxon-name></italic> species in Brazil. Green diamond = <italic><tp:taxon-name><tp:taxon-name-part taxon-name-part-type="genus">Misionella</tp:taxon-name-part> <tp:taxon-name-part taxon-name-part-type="species">carajas</tp:taxon-name-part></tp:taxon-name></italic> sp. n., yellow diamond = <italic><tp:taxon-name><tp:taxon-name-part taxon-name-part-type="genus">Misionella</tp:taxon-name-part> <tp:taxon-name-part taxon-name-part-type="species">aikewara</tp:taxon-name-part></tp:taxon-name></italic> sp. n., red diamond = <italic><tp:taxon-name><tp:taxon-name-part taxon-name-part-type="genus">Misionella</tp:taxon-name-part> <tp:taxon-name-part taxon-name-part-type="species">pallida</tp:taxon-name-part></tp:taxon-name></italic> sp. n.</p></caption><graphic xmlns:xlink="http://www.w3.org/1999/xlink" xlink:href="zookeys-589-071-g014.jpg" position="float" orientation="portrait" xlink:type="simple" id="oo_88849.jpg"/></fig></tp:treatment-sec><ref-list><ref id="B8"><mixed-citation xmlns:xlink="http://www.w3.org/1999/xlink" xlink:type="simple">
          <person-group><name name-style="western"><surname>Pinto-da-Rocha</surname><given-names>R</given-names></name><name name-style="western"><surname>Andrade</surname><given-names>R</given-names></name></person-group> (<year>2012</year>) <article-title>A new species of <italic><tp:taxon-name><tp:taxon-name-part taxon-name-part-type="genus">Cryptocellus</tp:taxon-name-part></tp:taxon-name></italic> (<tp:taxon-name><tp:taxon-name-part taxon-name-part-type="class">Arachnida</tp:taxon-name-part></tp:taxon-name>: <tp:taxon-name><tp:taxon-name-part taxon-name-part-type="order">Ricinulei</tp:taxon-name-part></tp:taxon-name>) from Eastern Amazonia.</article-title> <source>Zoologia</source> <volume>29</volume>: <fpage>474</fpage>–<lpage>478</lpage>. doi: <ext-link xlink:type="simple" ext-link-type="doi" xlink:href="10.1590/S1984-46702012000500012">10.1590/S1984-46702012000500012</ext-link></mixed-citation></ref><ref id="B1"><mixed-citation xmlns:xlink="http://www.w3.org/1999/xlink" xlink:type="simple">
          <person-group><name name-style="western"><surname>Carmo</surname><given-names>FF</given-names></name><name name-style="western"><surname>Jacobi</surname><given-names>CM</given-names></name></person-group> (<year>2013</year>) <article-title>A vegetação de canga no Quadrilátero Ferrífero, Minas Gerais: caracterização e contexto fitogeográfico.</article-title> <source>Rodriguésia</source> <volume>64</volume>: <fpage>527</fpage>–<lpage>541</lpage>. doi: <ext-link xlink:type="simple" ext-link-type="doi" xlink:href="10.1590/S2175-78602013000300005">10.1590/S2175-78602013000300005</ext-link></mixed-citation></ref></ref-list></tp:taxon-treatment>
