# Supplementary material for: Three new species of Misionella from northern Brazil (Araneae, Haplogynae, Filistatidae)
Source: Zookeys. 2016 May 16;(589):71–96. doi: 10.3897/zookeys.589.7951 (PMC4926663; doi:10.3897/zookeys.589.7951)
Supplement: XML Treatment for Misionella aikewara [file zookeys.589.7951-treatment3.xml]

<!DOCTYPE tp:taxon-treatment
  PUBLIC "-//TaxonX//DTD Taxonomic Treatment Publishing DTD v0 20100105//EN" "tax-treatment-NSO.dtd">
<tp:taxon-treatment xmlns:tp="http://www.plazi.org/taxpub"><tp:treatment-meta><kwd-group><label>Taxon classification</label><kwd><named-content content-type="kingdom">Animalia</named-content></kwd><kwd><named-content content-type="order">Araneae</named-content></kwd><kwd><named-content content-type="family">Filistatidae</named-content></kwd></kwd-group><mixed-citation publication-type="journal"><person-group><name><surname>Brescovit</surname><given-names>Antonio D.</given-names></name><name><surname>Magalhaes</surname><given-names>Ivan L. F.</given-names></name><name><surname>Cizauskas</surname><given-names>Igor</given-names></name></person-group><article-title>Three new species of <italic><tp:taxon-name><tp:taxon-name-part taxon-name-part-type="genus">Misionella</tp:taxon-name-part></tp:taxon-name></italic> from northern Brazil (<tp:taxon-name><tp:taxon-name-part taxon-name-part-type="order">Araneae</tp:taxon-name-part></tp:taxon-name>, <tp:taxon-name><tp:taxon-name-part taxon-name-part-type="infraorder">Haplogynae</tp:taxon-name-part></tp:taxon-name>, <tp:taxon-name><tp:taxon-name-part taxon-name-part-type="family">Filistatidae</tp:taxon-name-part></tp:taxon-name>)</article-title><source>Zookeys</source><day>16</day><month>5</month><year>2016</year><volume>2016</volume><issue>589</issue><fpage>71</fpage><lpage>96</lpage><pub-id pub-id-type="doi">10.3897/zookeys.589.7951</pub-id></mixed-citation></tp:treatment-meta><tp:nomenclature><tp:taxon-name>
              <tp:taxon-name-part taxon-name-part-type="genus">Misionella</tp:taxon-name-part>
              <tp:taxon-name-part taxon-name-part-type="species">aikewara</tp:taxon-name-part>
              <object-id xmlns:xlink="http://www.w3.org/1999/xlink" content-type="zoobank" xlink:type="simple">http://zoobank.org/FA3E70CA-B8BC-4C93-ABBE-060356DCB449</object-id>
            </tp:taxon-name><tp:taxon-status xmlns:xlink="http://www.w3.org/1999/xlink" xlink:type="simple">sp. n.</tp:taxon-status><xref ref-type="fig" rid="F4">Figs 4A–G</xref><xref ref-type="fig" rid="F11">, 11D–F</xref><xref ref-type="fig" rid="F13">, 13E</xref><xref ref-type="fig" rid="F14">, 14</xref><!--PageBreak--><!--PageBreak--></tp:nomenclature><tp:treatment-sec sec-type="type material"><title>Type material.</title><p>Male holotype from Cave SI-07 (788310 9295476), São Geraldo do Araguaia, Pará, Brazil, 31.VIII–09.IX.2009, F. P. Franco et al., deposited in <named-content xmlns:xlink="http://www.w3.org/1999/xlink" content-type="dwc:institutional_code" xlink:type="simple">IBSP</named-content> 191196; female paratype from Cave SI-04 (786471 9290451), Xambioá, Tocantins, 31.VIII–-09.IX.2010, F. P. Franco et al., deposited in <named-content xmlns:xlink="http://www.w3.org/1999/xlink" content-type="dwc:institutional_code" xlink:type="simple">IBSP</named-content> 191194.</p></tp:treatment-sec><tp:treatment-sec sec-type="material"><title>Additional material examined.</title><p>BRAZIL. <italic>Pará</italic>: São Geraldo do Araguaia, Cave SI-30 (783442 9304748), 1♀, 31.VIII‒09.IX.2010, F. P. Franco et al. (<named-content xmlns:xlink="http://www.w3.org/1999/xlink" content-type="dwc:institutional_code" xlink:type="simple">IBSP</named-content> 191197); 2 imm., 22.II‒02.III.2011, F. P. Franco et al. (<named-content xmlns:xlink="http://www.w3.org/1999/xlink" content-type="dwc:institutional_code" xlink:type="simple">IBSP</named-content> 191199); <italic>Tocantins</italic>: Ananás, Cave SI-13 (785816 9310724), 1♀, 31.VIII‒09.IX.2010, F. P. Franco et al. (<named-content xmlns:xlink="http://www.w3.org/1999/xlink" content-type="dwc:institutional_code" xlink:type="simple">IBSP</named-content> 191195); Cave SI-13, 2♀, 27‒31.I.2011 (<named-content xmlns:xlink="http://www.w3.org/1999/xlink" content-type="dwc:institutional_code" xlink:type="simple">IBSP</named-content> 191198); <italic>Tocantins</italic>: Miracema do Tocantins (<named-content xmlns:xlink="http://www.w3.org/1999/xlink" content-type="dwc:verbatimCoordinates" xlink:type="simple"><named-content content-type="geo-json" specific-use="{&#34;type&#34;:&#34;Point&#34;,&#34;coordinates&#34;:[-48.391667,-9.567222]}" xlink:type="simple">09°34'02"S, 48°23'30"W</named-content></named-content>), 3♀ 1 imm., 17‒25.IV.2005, I. Knysak &amp; R. Martins, in a cave at night (<named-content xmlns:xlink="http://www.w3.org/1999/xlink" content-type="dwc:institutional_code" xlink:type="simple">IBSP</named-content> 124517).</p><!--PageBreak--></tp:treatment-sec><tp:treatment-sec sec-type="etymology"><title>Etymology.</title><p>The specific name is a noun in apposition and refers to the ethnic group of the region of São Geraldo do Araguaia, where the type locality is located: the Tupi indigenous group Aikewará.</p></tp:treatment-sec><tp:treatment-sec sec-type="diagnosis"><title>Diagnosis.</title><p>Males of <italic><tp:taxon-name><tp:taxon-name-part taxon-name-part-type="genus">Misionella</tp:taxon-name-part> <tp:taxon-name-part taxon-name-part-type="species">aikewara</tp:taxon-name-part></tp:taxon-name></italic> can be distinguished from <italic><tp:taxon-name><tp:taxon-name-part taxon-name-part-type="genus">Misionella</tp:taxon-name-part> <tp:taxon-name-part taxon-name-part-type="species">carajas</tp:taxon-name-part></tp:taxon-name></italic> and <italic><tp:taxon-name><tp:taxon-name-part taxon-name-part-type="genus">Misionella</tp:taxon-name-part> <tp:taxon-name-part taxon-name-part-type="species">pallida</tp:taxon-name-part></tp:taxon-name></italic> by the shorter palpal tibia and elongated paraembolic lamina (Figs <xref ref-type="fig" rid="F4">4E–G</xref>, <xref ref-type="fig" rid="F11">11D‒E</xref>). Females can be recognized by the elongated receptacles curved distally and separated at the base (Fig. <xref ref-type="fig" rid="F11">11F</xref>).</p><fig id="F4" position="float" orientation="portrait"><label>Figure 4.</label><caption><p>
          <italic><tp:taxon-name><tp:taxon-name-part taxon-name-part-type="genus">Misionella</tp:taxon-name-part> <tp:taxon-name-part taxon-name-part-type="species">aikewara</tp:taxon-name-part></tp:taxon-name></italic> sp. n.. Male from São Geraldo do Araguaia, Pará (<named-content xmlns:xlink="http://www.w3.org/1999/xlink" content-type="dwc:institutional_code" xlink:type="simple">IBSP</named-content> 191196) (<bold>A, C–G</bold>), female from Xambioá, Tocantins (<named-content xmlns:xlink="http://www.w3.org/1999/xlink" content-type="dwc:institutional_code" xlink:type="simple">IBSP</named-content> 191194) (<bold>B</bold>). <bold>A–B</bold> habitus, dorsal view <bold>C</bold> male left metatarsus II, ventral view <bold>D</bold> male left metatarsus II, retrolateral <bold><abbrev xmlns:xlink="http://www.w3.org/1999/xlink" xlink:title="embolus" xlink:type="simple">E</abbrev></bold> male left palp, prolateral view <bold>F</bold> same, retrolateral view <bold>G</bold> same, dorsal view.</p></caption><graphic xmlns:xlink="http://www.w3.org/1999/xlink" xlink:href="zookeys-589-071-g004.jpg" position="float" orientation="portrait" xlink:type="simple" id="oo_88839.jpg"/></fig></tp:treatment-sec><tp:treatment-sec sec-type="description"><title>Description.</title><p>Male (holotype). Carapace orange with brown submarginal bands. Thoracic groove and ocular area black. Chelicerae orange. Labium and endites yellowish. Sternum yellowish with brown borders. Legs and palps orange. Abdomen dark brown (Fig. <xref ref-type="fig" rid="F4">4A</xref>). Total length 2.7. Carapace 1.2, long, 1.0 wide. Sternum with small and shallow sulcus, without sigillae. Eye diameters: PME 0.4, separated by your diameters. Palp: femur length 2.0, patella 1.0, tibia 1.2 long, 0.8 wide. Leg measurements: I: femur 2.8, patella 0.5, tibia 1.9, metatarsus 1.8, tarsus 0.9, total 7.9; II: 2.0, 0.4, 2.1, 1.3, 0.6, 6.4; III: 1.3, 0.5, 1.3, 1.3, 0.7, 5.1; IV: 2.0, 0.5, 1.9, 1.8, 0.9, 7.0. Metatarsus II with a pair <!--PageBreak-->of hirsute macrosetae (Fig. <xref ref-type="fig" rid="F4">4C–D</xref>). Abdomen 1.5 long. Palp: tibia shorter, two times the length of cymbium, bulb globose (Fig. <xref ref-type="fig" rid="F4">4E–G</xref>).</p><p>
              <italic>Female</italic> (<named-content xmlns:xlink="http://www.w3.org/1999/xlink" content-type="dwc:institutional_code" xlink:type="simple">IBSP</named-content> 191194, cave SI-04). Coloration pattern as in male (Fig. <xref ref-type="fig" rid="F4">4B</xref>), except endites orange and legs darker. Total length 5.6. Carapace 2.1 long, 1.6 wide. Sternum as in male. Eye diameters: PME 0.4, separated by 2 diameters. Palp: femur length 1.5, patella 0.7, tibia 0.8, tarsus 0.9. Leg measurements: I: femur 2.9, patella 0.9, tibia 3.0, metatarsus 2.8, tarsus 1.2, total 10.8; II: 2.1, 0.7, 2.0, 1.8, 0.9, 7.5; III: 1.8, 0.7, 1.4, 1.5, 0.8, 6.2; IV: 2.0, 0.8, 2.1, 2.0, 0.9, 7.8. Abdomen 3.2 long. Spermathecae with elongated ducts and curved apex (Fig. <xref ref-type="fig" rid="F11">11F</xref>).</p></tp:treatment-sec><tp:treatment-sec sec-type="variation"><title>Variation.</title><p>5 females: total length 3‒4.5; carapace 1.4‒2; femur I 1.7‒2.2.</p></tp:treatment-sec><tp:treatment-sec sec-type="natural-history"><title>Natural history.</title><p>Eleven specimens were collected, only one male, eight females and two immature, in four limestone caves located in municipalities very close to the border of the states of Pará and Tocantins (Fig. <xref ref-type="fig" rid="F14">14</xref>). In general, the walls of the caves had high humidity with pools and/or running water therein. These caves have high number of micro-habitats such as roots, guano and crevices. The specimens of <italic><tp:taxon-name><tp:taxon-name-part taxon-name-part-type="genus">Misionella</tp:taxon-name-part> <tp:taxon-name-part taxon-name-part-type="species">aikewara</tp:taxon-name-part></tp:taxon-name></italic> sp. n. were located in lighter areas as well as in the darker areas of the interior of caves. The webs are irregular, as in <italic><tp:taxon-name><tp:taxon-name-part taxon-name-part-type="genus">Misionella</tp:taxon-name-part> <tp:taxon-name-part taxon-name-part-type="species">carajas</tp:taxon-name-part></tp:taxon-name></italic> sp. n., and the capture was always performed in the refuge of their webs located on the walls and cracks in the cavity (Fig. <xref ref-type="fig" rid="F13">13E</xref>). All specimens were found inside caves and do not show any kind of troglomorphism.</p></tp:treatment-sec><tp:treatment-sec sec-type="distribution"><title>Distribution.</title><p>This species occurs only in the region of the State Park of Serra das Andorinhas, in states of Pará and Tocantins (Fig. <xref ref-type="fig" rid="F14">14</xref>).</p></tp:treatment-sec><tp:treatment-sec><!--Section generated to contain objects referenced in tp:taxon-treatment.--><fig id="F11" position="float" orientation="portrait"><label>Figure 11.</label><caption><p>
          <italic><tp:taxon-name><tp:taxon-name-part taxon-name-part-type="genus">Misionella</tp:taxon-name-part> <tp:taxon-name-part taxon-name-part-type="species">carajas</tp:taxon-name-part></tp:taxon-name></italic> sp. n., male and female from Cave N5S_0059, Flona Carajás, Parauapebas, Pará (<named-content xmlns:xlink="http://www.w3.org/1999/xlink" content-type="dwc:institutional_code" xlink:type="simple">IBSP</named-content> 161040) (<bold>A–C</bold>) <italic><tp:taxon-name><tp:taxon-name-part taxon-name-part-type="genus">Misionella</tp:taxon-name-part> <tp:taxon-name-part taxon-name-part-type="species">aikewara</tp:taxon-name-part></tp:taxon-name></italic> sp. n., male from São Geraldo do Araguaia, Pará (<named-content xmlns:xlink="http://www.w3.org/1999/xlink" content-type="dwc:institutional_code" xlink:type="simple">IBSP</named-content> 191196) (<bold><abbrev xmlns:xlink="http://www.w3.org/1999/xlink" xlink:title="embolus" xlink:type="simple">E</abbrev></bold>), female from Xambioá, Tocantins (<named-content xmlns:xlink="http://www.w3.org/1999/xlink" content-type="dwc:institutional_code" xlink:type="simple">IBSP</named-content> 191194) (<bold>F</bold>). <italic><tp:taxon-name><tp:taxon-name-part taxon-name-part-type="genus">Misionella</tp:taxon-name-part> <tp:taxon-name-part taxon-name-part-type="species">pallida</tp:taxon-name-part></tp:taxon-name></italic> sp. n., male and female from Bairro São Joaquim, Teresina, Piauí (<named-content xmlns:xlink="http://www.w3.org/1999/xlink" content-type="dwc:institutional_code" xlink:type="simple">MPEG</named-content> 22756) (<bold>G–I</bold>). <bold>A–B</bold> male palp. <bold>A</bold> prolateral view <bold>B</bold> retrolateral view <bold>C</bold> spermathecae, dorsal view <bold>D–<abbrev xmlns:xlink="http://www.w3.org/1999/xlink" xlink:title="embolus" xlink:type="simple">E</abbrev></bold> male palp, prolateral view <bold><abbrev xmlns:xlink="http://www.w3.org/1999/xlink" xlink:title="embolus" xlink:type="simple">E</abbrev></bold> retrolateral view <bold>F</bold> spermathecae, dorsal view <bold>G–H</bold> male palp <bold>G</bold> prolateral view <bold>H</bold> retrolateral view <bold>I</bold> spermathecae, dorsal view. Scale bars: 0.1 mm (<bold>A–B, D–<abbrev xmlns:xlink="http://www.w3.org/1999/xlink" xlink:title="embolus" xlink:type="simple">E</abbrev>, G–H</bold>), 0.02 mm (<bold>C, F, I</bold>).</p></caption><graphic xmlns:xlink="http://www.w3.org/1999/xlink" xlink:href="zookeys-589-071-g011.jpg" position="float" orientation="portrait" xlink:type="simple" id="oo_88846.jpg"/></fig><fig id="F13" position="float" orientation="portrait"><label>Figure 13.</label><caption><p>
          <italic><tp:taxon-name><tp:taxon-name-part taxon-name-part-type="genus">Misionella</tp:taxon-name-part> <tp:taxon-name-part taxon-name-part-type="species">carajas</tp:taxon-name-part></tp:taxon-name></italic> sp. n. (<bold>A–D</bold>), <bold>A</bold> capturing a <tp:taxon-name><tp:taxon-name-part taxon-name-part-type="family">Tineidae</tp:taxon-name-part></tp:taxon-name> (<tp:taxon-name><tp:taxon-name-part taxon-name-part-type="order">Lepidoptera</tp:taxon-name-part></tp:taxon-name>) <bold>B</bold> male, dorsal view <bold>C</bold> soil web in bat guano <bold>D</bold> female living in nests of wasps (<tp:taxon-name><tp:taxon-name-part taxon-name-part-type="order">Hymenoptera</tp:taxon-name-part></tp:taxon-name>); <italic><tp:taxon-name><tp:taxon-name-part taxon-name-part-type="genus">Misionella</tp:taxon-name-part> <tp:taxon-name-part taxon-name-part-type="species">aikewara</tp:taxon-name-part></tp:taxon-name></italic> sp. n. <bold><abbrev xmlns:xlink="http://www.w3.org/1999/xlink" xlink:title="embolus" xlink:type="simple">E</abbrev></bold> refuge formed the web in the wall of cave <bold>F</bold> <italic><tp:taxon-name><tp:taxon-name-part taxon-name-part-type="genus">Misionella</tp:taxon-name-part> <tp:taxon-name-part taxon-name-part-type="species">pallida</tp:taxon-name-part></tp:taxon-name></italic> sp. n., female, dorsal view.</p></caption><graphic xmlns:xlink="http://www.w3.org/1999/xlink" xlink:href="zookeys-589-071-g013.jpg" position="float" orientation="portrait" xlink:type="simple" id="oo_88848.jpg"/></fig><fig id="F14" position="float" orientation="portrait"><label>Figure 14.</label><caption><p>Map showing records of the three new <italic><tp:taxon-name><tp:taxon-name-part taxon-name-part-type="genus">Misionella</tp:taxon-name-part></tp:taxon-name></italic> species in Brazil. Green diamond = <italic><tp:taxon-name><tp:taxon-name-part taxon-name-part-type="genus">Misionella</tp:taxon-name-part> <tp:taxon-name-part taxon-name-part-type="species">carajas</tp:taxon-name-part></tp:taxon-name></italic> sp. n., yellow diamond = <italic><tp:taxon-name><tp:taxon-name-part taxon-name-part-type="genus">Misionella</tp:taxon-name-part> <tp:taxon-name-part taxon-name-part-type="species">aikewara</tp:taxon-name-part></tp:taxon-name></italic> sp. n., red diamond = <italic><tp:taxon-name><tp:taxon-name-part taxon-name-part-type="genus">Misionella</tp:taxon-name-part> <tp:taxon-name-part taxon-name-part-type="species">pallida</tp:taxon-name-part></tp:taxon-name></italic> sp. n.</p></caption><graphic xmlns:xlink="http://www.w3.org/1999/xlink" xlink:href="zookeys-589-071-g014.jpg" position="float" orientation="portrait" xlink:type="simple" id="oo_88849.jpg"/></fig></tp:treatment-sec></tp:taxon-treatment>
