# Supplementary material for: Three new species of Misionella from northern Brazil (Araneae, Haplogynae, Filistatidae)
Source: Zookeys. 2016 May 16;(589):71–96. doi: 10.3897/zookeys.589.7951 (PMC4926663; doi:10.3897/zookeys.589.7951)
Supplement: XML Treatment for Misionella pallida [file zookeys.589.7951-treatment4.xml]

<!DOCTYPE tp:taxon-treatment
  PUBLIC "-//TaxonX//DTD Taxonomic Treatment Publishing DTD v0 20100105//EN" "tax-treatment-NSO.dtd">
<tp:taxon-treatment xmlns:tp="http://www.plazi.org/taxpub"><tp:treatment-meta><kwd-group><label>Taxon classification</label><kwd><named-content content-type="kingdom">Animalia</named-content></kwd><kwd><named-content content-type="order">Araneae</named-content></kwd><kwd><named-content content-type="family">Filistatidae</named-content></kwd></kwd-group><mixed-citation publication-type="journal"><person-group><name><surname>Brescovit</surname><given-names>Antonio D.</given-names></name><name><surname>Magalhaes</surname><given-names>Ivan L. F.</given-names></name><name><surname>Cizauskas</surname><given-names>Igor</given-names></name></person-group><article-title>Three new species of <italic><tp:taxon-name><tp:taxon-name-part taxon-name-part-type="genus">Misionella</tp:taxon-name-part></tp:taxon-name></italic> from northern Brazil (<tp:taxon-name><tp:taxon-name-part taxon-name-part-type="order">Araneae</tp:taxon-name-part></tp:taxon-name>, <tp:taxon-name><tp:taxon-name-part taxon-name-part-type="infraorder">Haplogynae</tp:taxon-name-part></tp:taxon-name>, <tp:taxon-name><tp:taxon-name-part taxon-name-part-type="family">Filistatidae</tp:taxon-name-part></tp:taxon-name>)</article-title><source>Zookeys</source><day>16</day><month>5</month><year>2016</year><volume>2016</volume><issue>589</issue><fpage>71</fpage><lpage>96</lpage><pub-id pub-id-type="doi">10.3897/zookeys.589.7951</pub-id></mixed-citation></tp:treatment-meta><tp:nomenclature><tp:taxon-name>
              <tp:taxon-name-part taxon-name-part-type="genus">Misionella</tp:taxon-name-part>
              <tp:taxon-name-part taxon-name-part-type="species">pallida</tp:taxon-name-part>
              <object-id xmlns:xlink="http://www.w3.org/1999/xlink" content-type="zoobank" xlink:type="simple">http://zoobank.org/39C0C8CD-8EF0-4507-96E4-CC643E479536</object-id>
            </tp:taxon-name><tp:taxon-status xmlns:xlink="http://www.w3.org/1999/xlink" xlink:type="simple">sp. n.</tp:taxon-status><xref ref-type="fig" rid="F5">Figs 5A–H</xref><xref ref-type="fig" rid="F6">, 6A–D</xref><xref ref-type="fig" rid="F7">, 7A–E</xref><xref ref-type="fig" rid="F8">, 8A–D</xref><xref ref-type="fig" rid="F9">, 9A–F</xref><xref ref-type="fig" rid="F10">, 10A–F</xref><xref ref-type="fig" rid="F11">, 11G–I</xref><xref ref-type="fig" rid="F12">, 12B–D</xref><xref ref-type="fig" rid="F13">, 13E</xref><xref ref-type="fig" rid="F14">, 14</xref></tp:nomenclature><tp:treatment-sec sec-type="type material"><title>Type material.</title><p>Male holotype from Bairro Morada do Sol (<named-content xmlns:xlink="http://www.w3.org/1999/xlink" content-type="dwc:verbatimCoordinates" xlink:type="simple"><named-content content-type="geo-json" specific-use="{&#34;type&#34;:&#34;Point&#34;,&#34;coordinates&#34;:[-42.76695,-5.065556]}" xlink:type="simple">5°3'56"S, 42°46'1,02"W</named-content></named-content>), Teresina, Piauí, Brazil, 30.I.2006, L.S. Carvalho col., deposited in <named-content xmlns:xlink="http://www.w3.org/1999/xlink" content-type="dwc:institutional_code" xlink:type="simple">MPEG</named-content> 22760. Paratypes: two females from Parque Nacional de Sete Cidades (<named-content xmlns:xlink="http://www.w3.org/1999/xlink" content-type="dwc:verbatimCoordinates" xlink:type="simple"><named-content content-type="geo-json" specific-use="{&#34;type&#34;:&#34;Point&#34;,&#34;coordinates&#34;:[-41.731472,-4.094417]}" xlink:type="simple">4°5'39,9"S, 41°43'53,3"W</named-content></named-content>), Brasileira/Piracura, Piauí, Brazil, 3.XII.2006, L.S. Carvalho, D. Candiani &amp; N.F.L. Man Hung col., deposited in <named-content xmlns:xlink="http://www.w3.org/1999/xlink" content-type="dwc:institutional_code" xlink:type="simple">MPEG</named-content> 22748; male and female from Parque Municipal Pedra do Castelo (<named-content xmlns:xlink="http://www.w3.org/1999/xlink" content-type="dwc:verbatimCoordinates" xlink:type="simple"><named-content content-type="geo-json" specific-use="{&#34;type&#34;:&#34;Point&#34;,&#34;coordinates&#34;:[-41.687278,-5.201639]}" xlink:type="simple">5°12'5,9"S, 41°41'14,2"W</named-content></named-content>), Castelo do Piauí, Piauí, Brazil, 9.V.2004, L.S. Carvalho et al. col. deposited in <abbrev xmlns:xlink="http://www.w3.org/1999/xlink" content-type="institution" xlink:title="Coleção de História Natural, Universidade Federal do Piauí, Floriano L.S. Carvalho" xlink:type="simple">CHNUFPI</abbrev> 604 and 605, respectively; male from Bairro Morada do Sol, Teresina, Piauí, Brazil (into a house), <named-content xmlns:xlink="http://www.w3.org/1999/xlink" content-type="dwc:verbatimCoordinates" xlink:type="simple"><named-content content-type="geo-json" specific-use="{&#34;type&#34;:&#34;Point&#34;,&#34;coordinates&#34;:[-42.766944,-5.065556]}" xlink:type="simple">5°3'56"S, 42°46'1"W</named-content></named-content>, 15.X.2015, L.S. Carvalho col. (<abbrev xmlns:xlink="http://www.w3.org/1999/xlink" content-type="institution" xlink:title="Coleção de História Natural, Universidade Federal do Piauí, Floriano L.S. Carvalho" xlink:type="simple">CHNUFPI</abbrev> 1624); male and female from Mossoró (<named-content xmlns:xlink="http://www.w3.org/1999/xlink" content-type="dwc:verbatimCoordinates" xlink:type="simple"><named-content content-type="geo-json" specific-use="{&#34;type&#34;:&#34;Point&#34;,&#34;coordinates&#34;:[-37.343889,-5.187778]}" xlink:type="simple">5°11'16"S, 37°20'38"W</named-content></named-content>), Rio Grande do Norte, Brazil, 29.X.2007, I.T. Rocha &amp; D. Araujo col. (<named-content xmlns:xlink="http://www.w3.org/1999/xlink" content-type="dwc:institutional_code" xlink:type="simple">IBSP</named-content> 91662, <named-content xmlns:xlink="http://www.w3.org/1999/xlink" content-type="dwc:institutional_code" xlink:type="simple">IBSP</named-content> 91663).</p></tp:treatment-sec><tp:treatment-sec sec-type="material"><title>Additional material examined.</title><p>BRAZIL. <italic>Piauí</italic>: José de Freitas, Fazenda Nazareth (<named-content xmlns:xlink="http://www.w3.org/1999/xlink" content-type="dwc:verbatimCoordinates" xlink:type="simple"><named-content content-type="geo-json" specific-use="{&#34;type&#34;:&#34;Point&#34;,&#34;coordinates&#34;:[-42.575833,-4.755833]}" xlink:type="simple">4°45'21"S, 42°34'33"W</named-content></named-content>), 1♂ 1♀ 2 imm, 12.X.2003, J. Riceti (<named-content xmlns:xlink="http://www.w3.org/1999/xlink" content-type="dwc:institutional_code" xlink:type="simple">MPEG</named-content> 22747); Francinópolis, Sítio Vigário (<named-content xmlns:xlink="http://www.w3.org/1999/xlink" content-type="dwc:verbatimCoordinates" xlink:type="simple"><named-content content-type="geo-json" specific-use="{&#34;type&#34;:&#34;Point&#34;,&#34;coordinates&#34;:[-42.26245,-6.396111]}" xlink:type="simple">6°23'46"S, 42°15'44.82"W</named-content></named-content>), 1♀, 7.IV.2007, <abbrev xmlns:xlink="http://www.w3.org/1999/xlink" xlink:title="embolus" xlink:type="simple">E</abbrev>.B.O Marques (<named-content xmlns:xlink="http://www.w3.org/1999/xlink" content-type="dwc:institutional_code" xlink:type="simple">MPEG</named-content> 22749); Oeiras (<named-content xmlns:xlink="http://www.w3.org/1999/xlink" content-type="dwc:verbatimCoordinates" xlink:type="simple"><named-content content-type="geo-json" specific-use="{&#34;type&#34;:&#34;Point&#34;,&#34;coordinates&#34;:[-42.130833,-7.025]}" xlink:type="simple">7°01'30"S, 42°07'51"W</named-content></named-content>), 1♂ 2 imm, 3.VI.2008, Yamaguti <!--PageBreak-->(<named-content xmlns:xlink="http://www.w3.org/1999/xlink" content-type="dwc:institutional_code" xlink:type="simple">MPEG</named-content> 22755; <named-content xmlns:xlink="http://www.w3.org/1999/xlink" content-type="dwc:institutional_code" xlink:type="simple">MPEG</named-content> 22751); Teresina, Campus UFPI, CCA (<named-content xmlns:xlink="http://www.w3.org/1999/xlink" content-type="dwc:verbatimCoordinates" xlink:type="simple"><named-content content-type="geo-json" specific-use="{&#34;type&#34;:&#34;Point&#34;,&#34;coordinates&#34;:[-42.766667,-5.065556]}" xlink:type="simple">5°3'56"S, 42°46’W</named-content></named-content>), 1♂, 2.III.2007, L.S. Carvalho (<named-content xmlns:xlink="http://www.w3.org/1999/xlink" content-type="dwc:institutional_code" xlink:type="simple">MPEG</named-content> 22753); Teresina, Bairro São Joaquim, 7° DP (<named-content xmlns:xlink="http://www.w3.org/1999/xlink" content-type="dwc:verbatimCoordinates" xlink:type="simple"><named-content content-type="geo-json" specific-use="{&#34;type&#34;:&#34;Point&#34;,&#34;coordinates&#34;:[-42.766667,-5.065556]}" xlink:type="simple">5°3'56"S, 42°46"W</named-content></named-content>), 2♂, 22.I.2007, S.C. Carvalho (1 ♂, SEM; <named-content xmlns:xlink="http://www.w3.org/1999/xlink" content-type="dwc:institutional_code" xlink:type="simple">MPEG</named-content> 22756); Teresina, Bairro Morada do Sol (<named-content xmlns:xlink="http://www.w3.org/1999/xlink" content-type="dwc:verbatimCoordinates" xlink:type="simple"><named-content content-type="geo-json" specific-use="{&#34;type&#34;:&#34;Point&#34;,&#34;coordinates&#34;:[-42.76695,-5.065556]}" xlink:type="simple">5°3'56"S, 42°46'1,02"W</named-content></named-content>), 1♀ 1 imm., 11.VII.2007, L.S. Carvalho (<named-content xmlns:xlink="http://www.w3.org/1999/xlink" content-type="dwc:institutional_code" xlink:type="simple">MPEG</named-content> 22746); 1♂ 1♀, 4.X.2013, L.S. Carvalho (<abbrev xmlns:xlink="http://www.w3.org/1999/xlink" content-type="institution" xlink:title="Coleção de História Natural, Universidade Federal do Piauí, Floriano L.S. Carvalho" xlink:type="simple">CHNUFPI</abbrev> 601); 1♂, I.2014, L.S. Carvalho (<named-content xmlns:xlink="http://www.w3.org/1999/xlink" content-type="dwc:institutional_code" xlink:type="simple">UFMG</named-content> 14827; <named-content xmlns:xlink="http://www.w3.org/1999/xlink" content-type="dwc:institutional_code" xlink:type="simple">UFMG</named-content> 14829); Brasileira/Piracura, Parque Nacional Sete Cidades (<named-content xmlns:xlink="http://www.w3.org/1999/xlink" content-type="dwc:verbatimCoordinates" xlink:type="simple"><named-content content-type="geo-json" specific-use="{&#34;type&#34;:&#34;Point&#34;,&#34;coordinates&#34;:[-41.731472,-4.094417]}" xlink:type="simple">4°5'39,9"S, 41°43'53,3"W</named-content></named-content>), 1 imm., 25.VI.2007 (<named-content xmlns:xlink="http://www.w3.org/1999/xlink" content-type="dwc:institutional_code" xlink:type="simple">MPEG</named-content> 22757); 1♀, 03.XII.2006 (<named-content xmlns:xlink="http://www.w3.org/1999/xlink" content-type="dwc:institutional_code" xlink:type="simple">MPEG</named-content> 22752); 1 imm., 31.I.2007 (<named-content xmlns:xlink="http://www.w3.org/1999/xlink" content-type="dwc:institutional_code" xlink:type="simple">MPEG</named-content> 22761); 1 imm., 31.I.2007 (<named-content xmlns:xlink="http://www.w3.org/1999/xlink" content-type="dwc:institutional_code" xlink:type="simple">MPEG</named-content> 22754), all collected by L.S. Carvalho, D. Candiani &amp; N.F. <!--PageBreak-->Lo Man Hung; Coronel José Dias, Parque Nacional da Serra da Capivara (<named-content xmlns:xlink="http://www.w3.org/1999/xlink" content-type="dwc:verbatimCoordinates" xlink:type="simple"><named-content content-type="geo-json" specific-use="{&#34;type&#34;:&#34;Point&#34;,&#34;coordinates&#34;:[-42.553333,-8.885278]}" xlink:type="simple">08°53'07"S, 42°33'12"W</named-content></named-content>), 1♀, 07/VI/2012, L.S. Carvalho (<named-content xmlns:xlink="http://www.w3.org/1999/xlink" content-type="dwc:institutional_code" xlink:type="simple">UFMG</named-content> 14829); Castelo do Piauí, Fazenda Bonito, <abbrev xmlns:xlink="http://www.w3.org/1999/xlink" xlink:title="embolus" xlink:type="simple">E</abbrev>.C.B. Rochas Ornamentais (<named-content xmlns:xlink="http://www.w3.org/1999/xlink" content-type="dwc:verbatimCoordinates" xlink:type="simple"><named-content content-type="geo-json" specific-use="{&#34;type&#34;:&#34;Point&#34;,&#34;coordinates&#34;:[-41.687861,-5.235417]}" xlink:type="simple">5°14'7,5"S, 41°41'16,3"W</named-content></named-content>), 2♂, 13.VIII.2008, L.S. Carvalho (<named-content xmlns:xlink="http://www.w3.org/1999/xlink" content-type="dwc:institutional_code" xlink:type="simple">MPEG</named-content> 22745; <named-content xmlns:xlink="http://www.w3.org/1999/xlink" content-type="dwc:institutional_code" xlink:type="simple">MPEG</named-content> 22759); Castelo do Piauí, Parque Municipal Pedra do Castelo (<named-content xmlns:xlink="http://www.w3.org/1999/xlink" content-type="dwc:verbatimCoordinates" xlink:type="simple"><named-content content-type="geo-json" specific-use="{&#34;type&#34;:&#34;Point&#34;,&#34;coordinates&#34;:[-41.687278,-5.201639]}" xlink:type="simple">5°12'5,9"S, 41°41'14,2"W</named-content></named-content>), 2♂ 11♂ 1 imm., 9.V.2003, L.S. Carvalho et al. (<named-content xmlns:xlink="http://www.w3.org/1999/xlink" content-type="dwc:institutional_code" xlink:type="simple">UFMG</named-content> 14384-14394; <named-content xmlns:xlink="http://www.w3.org/1999/xlink" content-type="dwc:institutional_code" xlink:type="simple">UFMG</named-content> 14387; <abbrev xmlns:xlink="http://www.w3.org/1999/xlink" content-type="institution" xlink:title="Coleção de História Natural, Universidade Federal do Piauí, Floriano L.S. Carvalho" xlink:type="simple">CHNUFPI</abbrev> 602; <abbrev xmlns:xlink="http://www.w3.org/1999/xlink" content-type="institution" xlink:title="Coleção de História Natural, Universidade Federal do Piauí, Floriano L.S. Carvalho" xlink:type="simple">CHNUFPI</abbrev> 603); União, Sítio Ouro Verde (<named-content xmlns:xlink="http://www.w3.org/1999/xlink" content-type="dwc:verbatimCoordinates" xlink:type="simple"><named-content content-type="geo-json" specific-use="{&#34;type&#34;:&#34;Point&#34;,&#34;coordinates&#34;:[-42.789167,-4.903889]}" xlink:type="simple">04°54'14"S, 42°47'21"W</named-content></named-content>), 1♂, 25/V/2014, L.S. Carvalho (<abbrev xmlns:xlink="http://www.w3.org/1999/xlink" content-type="institution" xlink:title="Coleção de História Natural, Universidade Federal do Piauí, Floriano L.S. Carvalho" xlink:type="simple">CHNUFPI</abbrev> 1099); Floriano, campus da UFPI (<named-content xmlns:xlink="http://www.w3.org/1999/xlink" content-type="dwc:verbatimCoordinates" xlink:type="simple"><named-content content-type="geo-json" specific-use="{&#34;type&#34;:&#34;Point&#34;,&#34;coordinates&#34;:[-43.047222,-6.791389]}" xlink:type="simple">06°47'29"S, 43°2'50"W</named-content></named-content>), 4/IX/2013, L.S. Carvalho, 1♂ (<named-content xmlns:xlink="http://www.w3.org/1999/xlink" content-type="dwc:institutional_code" xlink:type="simple">UFMG</named-content> 14828). <italic>Maranhão</italic>: Caxias, Reserva Ecológica do Inhamum (<named-content xmlns:xlink="http://www.w3.org/1999/xlink" content-type="dwc:verbatimCoordinates" xlink:type="simple"><named-content content-type="geo-json" specific-use="{&#34;type&#34;:&#34;Point&#34;,&#34;coordinates&#34;:[-43.414722,-4.891667]}" xlink:type="simple">04°53'30"S, 43°24'53"W</named-content></named-content>), 30♂, 23‒26.IV.2007, F.B. Lima-Lobato (<named-content xmlns:xlink="http://www.w3.org/1999/xlink" content-type="dwc:institutional_code" xlink:type="simple">IBSP</named-content> 129097; <named-content xmlns:xlink="http://www.w3.org/1999/xlink" content-type="dwc:institutional_code" xlink:type="simple">IBSP</named-content> 131101; <named-content xmlns:xlink="http://www.w3.org/1999/xlink" content-type="dwc:institutional_code" xlink:type="simple">IBSP</named-content> 131029; <named-content xmlns:xlink="http://www.w3.org/1999/xlink" content-type="dwc:institutional_code" xlink:type="simple">IBSP</named-content> 129092; <named-content xmlns:xlink="http://www.w3.org/1999/xlink" content-type="dwc:institutional_code" xlink:type="simple">IBSP</named-content> 129088; <named-content xmlns:xlink="http://www.w3.org/1999/xlink" content-type="dwc:institutional_code" xlink:type="simple">IBSP</named-content> 131024; <named-content xmlns:xlink="http://www.w3.org/1999/xlink" content-type="dwc:institutional_code" xlink:type="simple">IBSP</named-content> 129093; <named-content xmlns:xlink="http://www.w3.org/1999/xlink" content-type="dwc:institutional_code" xlink:type="simple">IBSP</named-content> 129095; <named-content xmlns:xlink="http://www.w3.org/1999/xlink" content-type="dwc:institutional_code" xlink:type="simple">IBSP</named-content> 130967; <named-content xmlns:xlink="http://www.w3.org/1999/xlink" content-type="dwc:institutional_code" xlink:type="simple">IBSP</named-content> 131022; <named-content xmlns:xlink="http://www.w3.org/1999/xlink" content-type="dwc:institutional_code" xlink:type="simple">IBSP</named-content> 99121; <named-content xmlns:xlink="http://www.w3.org/1999/xlink" content-type="dwc:institutional_code" xlink:type="simple">IBSP</named-content> 98671; <named-content xmlns:xlink="http://www.w3.org/1999/xlink" content-type="dwc:institutional_code" xlink:type="simple">IBSP</named-content> 131027; <named-content xmlns:xlink="http://www.w3.org/1999/xlink" content-type="dwc:institutional_code" xlink:type="simple">IBSP</named-content> 131025; <named-content xmlns:xlink="http://www.w3.org/1999/xlink" content-type="dwc:institutional_code" xlink:type="simple">IBSP</named-content> 129090, <named-content xmlns:xlink="http://www.w3.org/1999/xlink" content-type="dwc:institutional_code" xlink:type="simple">IBSP</named-content> 98670); <italic>Rio Grande do Norte</italic>: Mossoró (<named-content xmlns:xlink="http://www.w3.org/1999/xlink" content-type="dwc:verbatimCoordinates" xlink:type="simple"><named-content content-type="geo-json" specific-use="{&#34;type&#34;:&#34;Point&#34;,&#34;coordinates&#34;:[-37.343889,-5.187778]}" xlink:type="simple">5°11'16"S, 37°20'38"W</named-content></named-content>), 1♀, 29.X.2008, I.T. Rocha &amp; D. Arau<!--PageBreak-->jo (<named-content xmlns:xlink="http://www.w3.org/1999/xlink" content-type="dwc:institutional_code" xlink:type="simple">IBSP</named-content> 91661). <italic>Bahia</italic>: Brumado, Magnesita (<named-content xmlns:xlink="http://www.w3.org/1999/xlink" content-type="dwc:verbatimCoordinates" xlink:type="simple"><named-content content-type="geo-json" specific-use="{&#34;type&#34;:&#34;Point&#34;,&#34;coordinates&#34;:[-41.665278,-14.203889]}" xlink:type="simple">14°12'14"S, 41°39'55"W</named-content></named-content>), 1♀, <abbrev xmlns:xlink="http://www.w3.org/1999/xlink" xlink:title="embolus" xlink:type="simple">E</abbrev>.A. Araújo, 02‒3/V/2014 (<named-content xmlns:xlink="http://www.w3.org/1999/xlink" content-type="dwc:institutional_code" xlink:type="simple">UFMG</named-content> 15513).</p></tp:treatment-sec><tp:treatment-sec sec-type="etymology"><title>Etymology.</title><p>The name is an adjective referring to the pale coloration of the body in both males and females of this species.</p></tp:treatment-sec><tp:treatment-sec sec-type="diagnosis"><title>Diagnosis.</title><p>
              <italic><tp:taxon-name><tp:taxon-name-part taxon-name-part-type="genus">Misionella</tp:taxon-name-part> <tp:taxon-name-part taxon-name-part-type="species">pallida</tp:taxon-name-part></tp:taxon-name></italic> can be distinguished from other <italic><tp:taxon-name><tp:taxon-name-part taxon-name-part-type="genus">Misionella</tp:taxon-name-part></tp:taxon-name></italic> species by the pale coloration of the body. Males are further distinguished by the large and flattened paraembolic lamina (Figs <xref ref-type="fig" rid="F5">5G–H</xref>, <xref ref-type="fig" rid="F6">6A–E</xref>: <abbrev xmlns:xlink="http://www.w3.org/1999/xlink" xlink:type="simple">PL</abbrev>, <xref ref-type="fig" rid="F11">11G–H</xref>). Females can be recognized by the long, distally incrassate, and largely separated distal area of the spermathecae (Fig. <xref ref-type="fig" rid="F11">11I</xref>).</p><fig id="F5" position="float" orientation="portrait"><label>Figure 5.</label><caption><p>
          <italic><tp:taxon-name><tp:taxon-name-part taxon-name-part-type="genus">Misionella</tp:taxon-name-part> <tp:taxon-name-part taxon-name-part-type="species">pallida</tp:taxon-name-part></tp:taxon-name></italic> sp. n.. <bold>A, G–H</bold> Male from Bairro Morada do Sol, Teresina, Piauí (<named-content xmlns:xlink="http://www.w3.org/1999/xlink" content-type="dwc:institutional_code" xlink:type="simple">UFMG</named-content> 14827) <bold>D–F</bold> Sítio Ouro Verde, União, Piauí (<abbrev xmlns:xlink="http://www.w3.org/1999/xlink" content-type="institution" xlink:title="Coleção de História Natural, Universidade Federal do Piauí, Floriano L.S. Carvalho" xlink:type="simple">CHNUFPI</abbrev> 1099) <bold>B–C</bold> female from Parque Nacional Serra da Capivara, Coronel José Dias, Piauí (<named-content xmlns:xlink="http://www.w3.org/1999/xlink" content-type="dwc:institutional_code" xlink:type="simple">UFMG</named-content> 14829). <bold>A–B</bold> habitus, dorsal view <bold>C</bold> habitus, lateral view <bold>D</bold> male right leg II, ventral view <bold><abbrev xmlns:xlink="http://www.w3.org/1999/xlink" xlink:title="embolus" xlink:type="simple">E</abbrev></bold> same, retrolateral view <bold>F</bold> same, dorsal view <bold>G</bold> male right palp, prolateral view <bold>H</bold> same, distal area (mirrored). Scale bars: 1 mm (<bold>A–C</bold>), 0.5 mm (<bold>D–F</bold>), 0.1 mm (<bold>G–H</bold>).</p></caption><graphic xmlns:xlink="http://www.w3.org/1999/xlink" xlink:href="zookeys-589-071-g005.jpg" position="float" orientation="portrait" xlink:type="simple" id="oo_88840.jpg"/></fig><fig id="F6" position="float" orientation="portrait"><label>Figure 6.</label><caption><p>SEM images of <italic><tp:taxon-name><tp:taxon-name-part taxon-name-part-type="genus">Misionella</tp:taxon-name-part> <tp:taxon-name-part taxon-name-part-type="species">pallida</tp:taxon-name-part></tp:taxon-name></italic> sp. n., male from Floriano, Piauí, Brasil (<named-content xmlns:xlink="http://www.w3.org/1999/xlink" content-type="dwc:institutional_code" xlink:type="simple">UFMG</named-content> 14828) <bold>A</bold> male right palp, prolateral view <bold>B</bold> same, retrolateral view <bold>C</bold> same, prolateral view, detail of right bulb (inset embolus and <abbrev xmlns:xlink="http://www.w3.org/1999/xlink" xlink:title="paraembolic lamina" xlink:type="simple">PL</abbrev>, dorsal) <bold>D</bold> same, right cymbium, dorsal view. Abbreviations: <abbrev xmlns:xlink="http://www.w3.org/1999/xlink" xlink:type="simple">Cy<def><p> = cymbium</p></def></abbrev>, <abbrev xmlns:xlink="http://www.w3.org/1999/xlink" xlink:type="simple">E<def><p> = embolus</p></def></abbrev>, <abbrev xmlns:xlink="http://www.w3.org/1999/xlink" xlink:type="simple">PH<def><p> = plumose setae</p></def></abbrev>, <abbrev xmlns:xlink="http://www.w3.org/1999/xlink" xlink:type="simple">PL<def><p> = paraembolic lamina</p></def></abbrev>, <abbrev xmlns:xlink="http://www.w3.org/1999/xlink" xlink:type="simple">Ti<def><p> = palpal tibia</p></def></abbrev>. Scale bars: 0.1 mm, except inset, 0.01 mm.</p></caption><graphic xmlns:xlink="http://www.w3.org/1999/xlink" xlink:href="zookeys-589-071-g006.jpg" position="float" orientation="portrait" xlink:type="simple" id="oo_88841.jpg"/></fig><!--PageBreak--></tp:treatment-sec><tp:treatment-sec sec-type="description"><title>Description.</title><p>Male (<named-content xmlns:xlink="http://www.w3.org/1999/xlink" content-type="dwc:institutional_code" xlink:type="simple">MPEG</named-content> 22756). Carapace orange with thoracic groove, lateral stripes and border black. Ocular area black. Chelicerae and labium orange. Endites and sternum cream. Legs and palps orange. Abdomen dorsally greyish, with grey stripes in the anterior border, and ventrally cream (Fig. <xref ref-type="fig" rid="F5">5A</xref>). Total length 3.0. Carapace 1.3 long, 1.0 wide. Sternum with small and shallow sulcus, without sigillae. Eye diameters: PME 0.4, separated by about four diameters. Pedipalp: femur length 0.9, patella 0.3, tibia 0.5 long, 0.3 wide. Leg measurements: I: femur 2.5, patella 1.0, tibia 3.0, metatarsus 2.3, tarsus 1.1, total 9.9; II: 1.8, 0.5, 2.0, 1.2, 0.5, 6.0; III: 1.3, 0.4, 1.0, 1.1, 0.4, 4.2; IV: 1.9, 1.0, 2.0, 1.7, 0.6, 7.2. Metatarsus II with a pair of hirsute macrosetae (Figs <xref ref-type="fig" rid="F5">5D–F</xref>, <xref ref-type="fig" rid="F7">7A–D</xref>). Abdomen 1.7 long, epiandrous area with at least 15 fusules (Fig. <xref ref-type="fig" rid="F9">9A</xref>). Cribellum divided and smooth (Fig. <xref ref-type="fig" rid="F9">9B</xref>). Spinnerets: <abbrev xmlns:xlink="http://www.w3.org/1999/xlink" xlink:type="simple">ALS</abbrev> with one major ampullate gland spigot and at least 20 piriform gland spigots, <abbrev xmlns:xlink="http://www.w3.org/1999/xlink" xlink:type="simple">PMS</abbrev> with one minor ampullate gland spigot, two aciniform gland spigots and one elongated paracribellar gland spigot, <abbrev xmlns:xlink="http://www.w3.org/1999/xlink" xlink:type="simple">PLS</abbrev> with one paracribellar gland spigot and two aciniform gland spigots (Fig. <xref ref-type="fig" rid="F9">9B, D–F</xref>). Palp: tibia elongated, short cimbyum, bulb globose, with large and flattened paraembolic lamina (Figs <xref ref-type="fig" rid="F5">5G–H</xref>, <xref ref-type="fig" rid="F6">6A–E</xref>, <xref ref-type="fig" rid="F7">7A–E</xref>, <xref ref-type="fig" rid="F11">11G–H</xref>).</p><fig id="F7" position="float" orientation="portrait"><label>Figure 7.</label><caption><p>SEM images of <italic><tp:taxon-name><tp:taxon-name-part taxon-name-part-type="genus">Misionella</tp:taxon-name-part> <tp:taxon-name-part taxon-name-part-type="species">pallida</tp:taxon-name-part></tp:taxon-name></italic> sp. n., male from Bairro Morada do Sol, Teresina, Piauí (<named-content xmlns:xlink="http://www.w3.org/1999/xlink" content-type="dwc:institutional_code" xlink:type="simple">UFMG</named-content> 14827), <bold>A</bold> left leg II, retrolateral view <bold>B</bold> same, detail of macrosetae, retrolateral view. Arrow points to spines. <bold>C</bold> same, dorsal view. Arrow points to macrosetae <bold>D</bold> same, detail of macrosetae, subventral view <bold><abbrev xmlns:xlink="http://www.w3.org/1999/xlink" xlink:title="embolus" xlink:type="simple">E</abbrev></bold> same, metatarsus stopper, dorsal view (inset, tricobothrial base). Scale bars: 0.1 mm (<bold>A–C</bold>), 0.05 mm (<bold>D</bold>), 0.02 mm (<bold><abbrev xmlns:xlink="http://www.w3.org/1999/xlink" xlink:title="embolus" xlink:type="simple">E</abbrev></bold>).</p></caption><graphic xmlns:xlink="http://www.w3.org/1999/xlink" xlink:href="zookeys-589-071-g007.jpg" position="float" orientation="portrait" xlink:type="simple" id="oo_88842.jpg"/></fig><fig id="F8" position="float" orientation="portrait"><label>Figure 8.</label><caption><p>SEM images of <italic><tp:taxon-name><tp:taxon-name-part taxon-name-part-type="genus">Misionella</tp:taxon-name-part> <tp:taxon-name-part taxon-name-part-type="species">pallida</tp:taxon-name-part></tp:taxon-name></italic> sp. n., female from Parque Municipal Pedra do Castelo, Castelo do Piauí, Piauí (<named-content xmlns:xlink="http://www.w3.org/1999/xlink" content-type="dwc:institutional_code" xlink:type="simple">UFMG</named-content> 14385) <bold>A</bold> spermathecae, dorsal view <bold>B</bold> same, lateroventral view <bold>C</bold> same, anteroventral view <bold>D</bold> same, anteroventral (inset: detail of pores with filamentous gland). Scale bars: 0.1 mm (<bold>A–C</bold>), 0.02 mm (<bold>D</bold>).</p></caption><graphic xmlns:xlink="http://www.w3.org/1999/xlink" xlink:href="zookeys-589-071-g008.jpg" position="float" orientation="portrait" xlink:type="simple" id="oo_88843.jpg"/></fig><fig id="F9" position="float" orientation="portrait"><label>Figure 9.</label><caption><p>SEM images of <italic><tp:taxon-name><tp:taxon-name-part taxon-name-part-type="genus">Misionella</tp:taxon-name-part> <tp:taxon-name-part taxon-name-part-type="species">pallida</tp:taxon-name-part></tp:taxon-name></italic> sp. n., male from Floriano, Piauí, Brasil (<named-content xmlns:xlink="http://www.w3.org/1999/xlink" content-type="dwc:institutional_code" xlink:type="simple">UFMG</named-content> 14828) <bold>A</bold> epiandrium, ventral view <bold>B</bold> spinnerets, ventral view <bold>C</bold> cribellum, ventral view <bold>D</bold> spinnerets, left <abbrev xmlns:xlink="http://www.w3.org/1999/xlink" xlink:title="anterior lateral spinnerets" xlink:type="simple">ALS</abbrev>, ventral view <bold><abbrev xmlns:xlink="http://www.w3.org/1999/xlink" xlink:title="embolus" xlink:type="simple">E</abbrev></bold> <abbrev xmlns:xlink="http://www.w3.org/1999/xlink" xlink:title="posterior median spinnerets" xlink:type="simple">PMS</abbrev>, ventral view <bold>F</bold> left <abbrev xmlns:xlink="http://www.w3.org/1999/xlink" xlink:title="posterior lateral spinnerets" xlink:type="simple">PLS</abbrev>, ventral view. Abbreviations: <abbrev xmlns:xlink="http://www.w3.org/1999/xlink" xlink:type="simple">Ac<def><p> = aciniform gland spigots</p></def></abbrev>, <abbrev xmlns:xlink="http://www.w3.org/1999/xlink" xlink:type="simple">ALS<def><p> = anterior lateral spinnerets</p></def></abbrev>, <abbrev xmlns:xlink="http://www.w3.org/1999/xlink" xlink:type="simple">AT<def><p> = anal tubercle</p></def></abbrev>, <abbrev xmlns:xlink="http://www.w3.org/1999/xlink" xlink:type="simple">Cr<def><p> = cribellum</p></def></abbrev>, <abbrev xmlns:xlink="http://www.w3.org/1999/xlink" xlink:type="simple">MAP<def><p> = major ampullate gland spigot</p></def></abbrev>, <abbrev xmlns:xlink="http://www.w3.org/1999/xlink" xlink:type="simple">mAP<def><p> = minor ampullate gland spigot</p></def></abbrev>, <abbrev xmlns:xlink="http://www.w3.org/1999/xlink" xlink:type="simple">PC<def><p> = paracribellar gland spigot</p></def></abbrev>, <abbrev xmlns:xlink="http://www.w3.org/1999/xlink" xlink:type="simple">Pi<def><p> = piriform gland spigot</p></def></abbrev>, <abbrev xmlns:xlink="http://www.w3.org/1999/xlink" xlink:type="simple">PLS<def><p> = posterior lateral spinnerets</p></def></abbrev>, <abbrev xmlns:xlink="http://www.w3.org/1999/xlink" xlink:type="simple">PMS<def><p> = posterior median spinnerets</p></def></abbrev>. Scale bars: 0.02 mm (<bold>A, C</bold>), 0.1 mm (<bold>B</bold>), 0.01 mm (<bold>D–F</bold>).</p></caption><graphic xmlns:xlink="http://www.w3.org/1999/xlink" xlink:href="zookeys-589-071-g009.jpg" position="float" orientation="portrait" xlink:type="simple" id="oo_88844.jpg"/></fig><fig id="F10" position="float" orientation="portrait"><label>Figure 10.</label><caption><p>SEM images of <italic><tp:taxon-name><tp:taxon-name-part taxon-name-part-type="genus">Misionella</tp:taxon-name-part> <tp:taxon-name-part taxon-name-part-type="species">pallida</tp:taxon-name-part></tp:taxon-name></italic> sp. n., female from Parque Municipal Pedra do Castelo, Castelo do Piauí, Piauí (<named-content xmlns:xlink="http://www.w3.org/1999/xlink" content-type="dwc:institutional_code" xlink:type="simple">UFMG</named-content> 14385) <bold>A</bold> spinnerets, ventral view <bold>B</bold> same, cribellum and left <abbrev xmlns:xlink="http://www.w3.org/1999/xlink" xlink:title="anterior lateral spinnerets" xlink:type="simple">ALS</abbrev>, ventral view. Arrow points to row of setae on <abbrev xmlns:xlink="http://www.w3.org/1999/xlink" xlink:title="anterior lateral spinnerets" xlink:type="simple">ALS</abbrev>, characteristic of filistatids <bold>C</bold> same, cribellar spigots, ventral view <bold>D</bold> same, right <abbrev xmlns:xlink="http://www.w3.org/1999/xlink" xlink:title="anterior lateral spinnerets" xlink:type="simple">ALS</abbrev>, ventral view <bold><abbrev xmlns:xlink="http://www.w3.org/1999/xlink" xlink:title="embolus" xlink:type="simple">E</abbrev></bold> <abbrev xmlns:xlink="http://www.w3.org/1999/xlink" xlink:title="posterior median spinnerets" xlink:type="simple">PMS</abbrev>, ventral view <bold>F</bold> right <abbrev xmlns:xlink="http://www.w3.org/1999/xlink" xlink:title="posterior lateral spinnerets" xlink:type="simple">PLS</abbrev>, ventral view. Abbreviations: <abbrev xmlns:xlink="http://www.w3.org/1999/xlink" xlink:type="simple">Ac<def><p> = aciniform gland spigots</p></def></abbrev>, <abbrev xmlns:xlink="http://www.w3.org/1999/xlink" xlink:type="simple">ALS<def><p> = anterior lateral spinnerets</p></def></abbrev>, <abbrev xmlns:xlink="http://www.w3.org/1999/xlink" xlink:type="simple">Cr<def><p> = cribellum</p></def></abbrev>, <abbrev xmlns:xlink="http://www.w3.org/1999/xlink" xlink:type="simple">MAP<def><p> = major ampullate gland spigot</p></def></abbrev>, <abbrev xmlns:xlink="http://www.w3.org/1999/xlink" xlink:type="simple">mAP<def><p> = minor ampullate gland spigot</p></def></abbrev>, <abbrev xmlns:xlink="http://www.w3.org/1999/xlink" xlink:type="simple">PC<def><p> = paracribellar gland spigot</p></def></abbrev>, <abbrev xmlns:xlink="http://www.w3.org/1999/xlink" xlink:type="simple">Pi<def><p> = piriform gland spigot</p></def></abbrev>, <abbrev xmlns:xlink="http://www.w3.org/1999/xlink" xlink:type="simple">PLS<def><p> = posterior lateral spinnerets</p></def></abbrev>, <abbrev xmlns:xlink="http://www.w3.org/1999/xlink" xlink:type="simple">PMS<def><p> = posterior median spinnerets</p></def></abbrev>. Scale bars: 0.02 mm (<bold>A–B</bold>), 0.01 mm (<bold>C–D, F</bold>), 0.05 mm (<bold><abbrev xmlns:xlink="http://www.w3.org/1999/xlink" xlink:title="embolus" xlink:type="simple">E</abbrev></bold>).</p></caption><graphic xmlns:xlink="http://www.w3.org/1999/xlink" xlink:href="zookeys-589-071-g010.jpg" position="float" orientation="portrait" xlink:type="simple" id="oo_88845.jpg"/></fig><fig id="F11" position="float" orientation="portrait"><label>Figure 11.</label><caption><p>
          <italic><tp:taxon-name><tp:taxon-name-part taxon-name-part-type="genus">Misionella</tp:taxon-name-part> <tp:taxon-name-part taxon-name-part-type="species">carajas</tp:taxon-name-part></tp:taxon-name></italic> sp. n., male and female from Cave N5S_0059, Flona Carajás, Parauapebas, Pará (<named-content xmlns:xlink="http://www.w3.org/1999/xlink" content-type="dwc:institutional_code" xlink:type="simple">IBSP</named-content> 161040) (<bold>A–C</bold>) <italic><tp:taxon-name><tp:taxon-name-part taxon-name-part-type="genus">Misionella</tp:taxon-name-part> <tp:taxon-name-part taxon-name-part-type="species">aikewara</tp:taxon-name-part></tp:taxon-name></italic> sp. n., male from São Geraldo do Araguaia, Pará (<named-content xmlns:xlink="http://www.w3.org/1999/xlink" content-type="dwc:institutional_code" xlink:type="simple">IBSP</named-content> 191196) (<bold><abbrev xmlns:xlink="http://www.w3.org/1999/xlink" xlink:title="embolus" xlink:type="simple">E</abbrev></bold>), female from Xambioá, Tocantins (<named-content xmlns:xlink="http://www.w3.org/1999/xlink" content-type="dwc:institutional_code" xlink:type="simple">IBSP</named-content> 191194) (<bold>F</bold>). <italic><tp:taxon-name><tp:taxon-name-part taxon-name-part-type="genus">Misionella</tp:taxon-name-part> <tp:taxon-name-part taxon-name-part-type="species">pallida</tp:taxon-name-part></tp:taxon-name></italic> sp. n., male and female from Bairro São Joaquim, Teresina, Piauí (<named-content xmlns:xlink="http://www.w3.org/1999/xlink" content-type="dwc:institutional_code" xlink:type="simple">MPEG</named-content> 22756) (<bold>G–I</bold>). <bold>A–B</bold> male palp. <bold>A</bold> prolateral view <bold>B</bold> retrolateral view <bold>C</bold> spermathecae, dorsal view <bold>D–<abbrev xmlns:xlink="http://www.w3.org/1999/xlink" xlink:title="embolus" xlink:type="simple">E</abbrev></bold> male palp, prolateral view <bold><abbrev xmlns:xlink="http://www.w3.org/1999/xlink" xlink:title="embolus" xlink:type="simple">E</abbrev></bold> retrolateral view <bold>F</bold> spermathecae, dorsal view <bold>G–H</bold> male palp <bold>G</bold> prolateral view <bold>H</bold> retrolateral view <bold>I</bold> spermathecae, dorsal view. Scale bars: 0.1 mm (<bold>A–B, D–<abbrev xmlns:xlink="http://www.w3.org/1999/xlink" xlink:title="embolus" xlink:type="simple">E</abbrev>, G–H</bold>), 0.02 mm (<bold>C, F, I</bold>).</p></caption><graphic xmlns:xlink="http://www.w3.org/1999/xlink" xlink:href="zookeys-589-071-g011.jpg" position="float" orientation="portrait" xlink:type="simple" id="oo_88846.jpg"/></fig><!--PageBreak--><p>
              <italic>Female</italic> (<named-content xmlns:xlink="http://www.w3.org/1999/xlink" content-type="dwc:institutional_code" xlink:type="simple">MPEG</named-content> 22748). Coloration as in male, except pedipalp red brown and abdomen greenish gray with anterior dorsal border black (Fig. <xref ref-type="fig" rid="F5">5B–C</xref>). Total length 4.0. Carapace 1.7 long, 1.2 wide. Sternum as in male. Eye diameters: PME 0.4, separated by about 2 diameters. Pedipalp: femur length 1.1, patella 0.5, tibia 0.7, tarsus 0.3. Leg <!--PageBreak--><!--PageBreak--><!--PageBreak-->measurements: I: femur 1.8, patella 0.5, tibia 2.1, metatarsus 1.4, tarsus 1.0, total 6.8; II: 1.4, 0.5, 1.2, 1.0, 0.6, 4.7; III: 1.2, 0.4, 0.9, 1.0, 0.5, 4.0; IV: 1.7, 0.5, 1.5, 1.3, 0.6, 5.6. Abdomen 2.4 long. Cribellum as in male, but more numerous spigots (Fig. <xref ref-type="fig" rid="F10">10B–C</xref>). Spinnerets: <abbrev xmlns:xlink="http://www.w3.org/1999/xlink" xlink:type="simple">ALS</abbrev> as in male, <abbrev xmlns:xlink="http://www.w3.org/1999/xlink" xlink:type="simple">PMS</abbrev> with one minor ampullate gland spigot, at least one aciniform gland spigots and one elongated paracribellar gland spigot, <abbrev xmlns:xlink="http://www.w3.org/1999/xlink" xlink:type="simple">PLS</abbrev> with one paracribellar gland spigot and four aciniform gland spigots (Fig. <xref ref-type="fig" rid="F10">10A, D–F</xref>). Spermathecae curved at tip with elongated ducts (Figs <xref ref-type="fig" rid="F8">8A–D</xref>, <xref ref-type="fig" rid="F11">11I</xref>).</p><fig id="F12" position="float" orientation="portrait"><label>Figure 12.</label><caption><p>Spermathecae, dorsal view, latic acid cleared. <bold>A</bold> <italic><tp:taxon-name><tp:taxon-name-part taxon-name-part-type="genus">Misionella</tp:taxon-name-part> <tp:taxon-name-part taxon-name-part-type="species">carajas</tp:taxon-name-part></tp:taxon-name></italic> sp. n., female from Cave N4E_0079, Flona Carajás, Parauapebas, Pará (<named-content xmlns:xlink="http://www.w3.org/1999/xlink" content-type="dwc:institutional_code" xlink:type="simple">IBSP</named-content> 166200) <bold>B</bold> <italic><tp:taxon-name><tp:taxon-name-part taxon-name-part-type="genus">Misionella</tp:taxon-name-part> <tp:taxon-name-part taxon-name-part-type="species">pallida</tp:taxon-name-part></tp:taxon-name></italic> sp. n., female from Parque Nacional das Sete Cidades, Piracuruca, Piauí (<named-content xmlns:xlink="http://www.w3.org/1999/xlink" content-type="dwc:institutional_code" xlink:type="simple">MPEG</named-content> 22752) <bold>C–D</bold> same species, variation, female from Magnesita, Brumado, Bahia (<named-content xmlns:xlink="http://www.w3.org/1999/xlink" content-type="dwc:institutional_code" xlink:type="simple">UFMG</named-content> 15513). Scale bars: 0.05 mm (<bold>A, D</bold>), 0.1 mm (<bold>B–C</bold>).</p></caption><graphic xmlns:xlink="http://www.w3.org/1999/xlink" xlink:href="zookeys-589-071-g012.jpg" position="float" orientation="portrait" xlink:type="simple" id="oo_88847.jpg"/></fig><fig id="F13" position="float" orientation="portrait"><label>Figure 13.</label><caption><p>
          <italic><tp:taxon-name><tp:taxon-name-part taxon-name-part-type="genus">Misionella</tp:taxon-name-part> <tp:taxon-name-part taxon-name-part-type="species">carajas</tp:taxon-name-part></tp:taxon-name></italic> sp. n. (<bold>A–D</bold>), <bold>A</bold> capturing a <tp:taxon-name><tp:taxon-name-part taxon-name-part-type="family">Tineidae</tp:taxon-name-part></tp:taxon-name> (<tp:taxon-name><tp:taxon-name-part taxon-name-part-type="order">Lepidoptera</tp:taxon-name-part></tp:taxon-name>) <bold>B</bold> male, dorsal view <bold>C</bold> soil web in bat guano <bold>D</bold> female living in nests of wasps (<tp:taxon-name><tp:taxon-name-part taxon-name-part-type="order">Hymenoptera</tp:taxon-name-part></tp:taxon-name>); <italic><tp:taxon-name><tp:taxon-name-part taxon-name-part-type="genus">Misionella</tp:taxon-name-part> <tp:taxon-name-part taxon-name-part-type="species">aikewara</tp:taxon-name-part></tp:taxon-name></italic> sp. n. <bold><abbrev xmlns:xlink="http://www.w3.org/1999/xlink" xlink:title="embolus" xlink:type="simple">E</abbrev></bold> refuge formed the web in the wall of cave <bold>F</bold> <italic><tp:taxon-name><tp:taxon-name-part taxon-name-part-type="genus">Misionella</tp:taxon-name-part> <tp:taxon-name-part taxon-name-part-type="species">pallida</tp:taxon-name-part></tp:taxon-name></italic> sp. n., female, dorsal view.</p></caption><graphic xmlns:xlink="http://www.w3.org/1999/xlink" xlink:href="zookeys-589-071-g013.jpg" position="float" orientation="portrait" xlink:type="simple" id="oo_88848.jpg"/></fig></tp:treatment-sec><tp:treatment-sec sec-type="variation"><title>Variation.</title><p>10♂: total length 1.9‒2.8; carapace 1‒1.3; femur I 1.4‒2.6; 10♀: total length 3.8‒4.2; carapace 1.6‒1.8; femur I 1.8‒2.1.</p></tp:treatment-sec><tp:treatment-sec sec-type="natural-history"><title>Natural history.</title><p>This species has been collected several times in both natural and synanthropic habitats in northeastern Brazil. The species seems to naturally occur in Caatinga vegetation, a type of seasonally dry tropical forest. In synanthropic conditions, females can be found in their webs in the corners and cracks of windows and doors (L.S. Carvalho, pers. comm.). Males have been collected in pitfall traps in Caxias, in the state of Maranhão.</p></tp:treatment-sec><tp:treatment-sec sec-type="distribution"><title>Distribution.</title><p>Known from Northeastern Brazil (Fig. <xref ref-type="fig" rid="F14">14</xref>).</p><fig id="F14" position="float" orientation="portrait"><label>Figure 14.</label><caption><p>Map showing records of the three new <italic><tp:taxon-name><tp:taxon-name-part taxon-name-part-type="genus">Misionella</tp:taxon-name-part></tp:taxon-name></italic> species in Brazil. Green diamond = <italic><tp:taxon-name><tp:taxon-name-part taxon-name-part-type="genus">Misionella</tp:taxon-name-part> <tp:taxon-name-part taxon-name-part-type="species">carajas</tp:taxon-name-part></tp:taxon-name></italic> sp. n., yellow diamond = <italic><tp:taxon-name><tp:taxon-name-part taxon-name-part-type="genus">Misionella</tp:taxon-name-part> <tp:taxon-name-part taxon-name-part-type="species">aikewara</tp:taxon-name-part></tp:taxon-name></italic> sp. n., red diamond = <italic><tp:taxon-name><tp:taxon-name-part taxon-name-part-type="genus">Misionella</tp:taxon-name-part> <tp:taxon-name-part taxon-name-part-type="species">pallida</tp:taxon-name-part></tp:taxon-name></italic> sp. n.</p></caption><graphic xmlns:xlink="http://www.w3.org/1999/xlink" xlink:href="zookeys-589-071-g014.jpg" position="float" orientation="portrait" xlink:type="simple" id="oo_88849.jpg"/></fig><!--PageBreak--><!--PageBreak--><!--PageBreak--></tp:treatment-sec></tp:taxon-treatment>
